# Supplementary material for: (Butan-2-ol-κO)[2-({(ethyl­sulfan­yl)[2-(2-oxidobenzyl­idene-κO)hydrazinyl­idene-κN 2]meth­yl}imino­meth­yl)phenolato-κO]dioxidouranium(VI)
Source: Acta Crystallogr Sect E Struct Rep Online. 2012 Feb 10;68(Pt 3):m255–6. doi: 10.1107/S160053681200431X (PMC3297222; doi:10.1107/S160053681200431X)
Supplement: Supplementary file 1 [file e-68-0m255-sup1.cif]

##############################################################################
#                                                                            #
# This CIF contains the data in a paper accepted for publication in          #
# Acta Crystallographica Section E. It conforms to the requirements of       #
# Notes for Authors for Acta Crystallographica Section E, and has been       #
# peer reviewed under the auspices of the IUCr Commission on Journals.       #
#                                                                            #
# Full details of the Crystallographic Information File format               #
# are given in the paper "The Crystallographic Information File (CIF):       #
# a New Standard Archive File for Crystallography" by S. R. Hall, F. H.      #
# Allen and I. D. Brown [Acta Cryst. (1991), A47, 655-685].                  #
#                                                                            #
# The current version of the core CIF dictionary is obtainable from          #
# ftp://ftp.iucr.org/pub/cif_core.dic.                                       #
#                                                                            #
# Software is freely available for graphical display of the structure(s)     #
# in this CIF. For information consult the CIF software page                 #
# http://www.iucr.org/resources/cif/software.                                #
#                                                                            #
# This file may be used for bona fide research purposes within the           #
# scientific community so long as proper attribution is given to the journal # 
# article from which it was obtained.                                        #
#                                                                            #
##############################################################################
data_global
_audit_creation_method     SHELXL-97
_journal_date_recd_electronic     2012-01-28
_journal_date_accepted     2012-02-01
_journal_name_full     'Acta Crystallographica, Section E'
_journal_year     2012
_journal_volume     68
_journal_issue      3
_journal_page_first     m255
_journal_page_last     m256
_journal_paper_category     QM
_journal_paper_doi     10.1107/S160053681200431X
_journal_coeditor_code     HB6617
_publ_contact_author_name     ' Edward RT Tiekink '
_publ_contact_author_address
;
Department of Chemistry, University of Malaya,
50603 Kuala Lumpur, Malaysia
;
_publ_contact_author_email
;
edward.tiekink@gmail.com
;
_publ_contact_author_fax     ' +60 3 7967 4193 '
_publ_contact_author_phone     ' +60 3 7967 6775 '
_publ_section_title
;\
(Butan-2-ol-\k<i>O</i>)[2-({(ethylsulfanyl)[2-(2-oxidobenzylidene-\k<i>O</i>)\
hydrazinylidene-\k<i>N</i>^2^]methyl}iminomethyl)phenolato-\k<i>O</i>]\
dioxidouranium(VI)
;
loop_
    _publ_author_name
    _publ_author_footnote
    _publ_author_address
    'Reza Takjoo'
;
Additional correspondence author, e-mail: rezatakjoo@yahoo.com.
;
;
Department of Chemistry, School of Sciences, Ferdowsi University of Mashhad,
91775-1436 Mashhad, Iran
;
    'Atefeh Najafi' .
;
Department of Chemistry, School of Sciences, Ferdowsi University of Mashhad,
91775-1436 Mashhad, Iran
;
    'Ng, Seik Weng' .
;
Department of Chemistry, University of Malaya,
50603 Kuala Lumpur, Malaysia
and Chemistry Department, Faculty of
Science, King Abdulaziz University, PO Box 80203 Jeddah, Saudi Arabia
;
    'Tiekink, Edward R. T.' .
;
Department of Chemistry, University of Malaya,
50603 Kuala Lumpur, Malaysia
;
data_I
_audit_creation_method     SHELXL-97
_chemical_name_systematic
;
(Butan-2-ol-\k<i>O</i>)[2-({(ethylsulfanyl)[2-(2-oxidobenzylidene-
\k<i>O</i>)hydrazinylidene-\k<i>N</i>^2^]methyl}iminomethyl)phenolato-
\k<i>O</i>]dioxidouranium(VI)
;
_chemical_name_common     ?
_chemical_formula_moiety     'C21 H25 N3 O5 S U'
_chemical_formula_sum     'C21 H25 N3 O5 S U'
_chemical_formula_iupac     '[U (C17 H15 N3 O2 S) O2 (C4 H10 O)]'
_chemical_formula_weight     669.53
_chemical_melting_point     ?
_symmetry_cell_setting     monoclinic
_symmetry_space_group_name_H-M     'P 21/c'
_symmetry_space_group_name_Hall     '-P 2ybc'
loop_
    _symmetry_equiv_pos_as_xyz
    'x, y, z'
    '-x, y+1/2, -z+1/2'
    '-x, -y, -z'
    'x, -y-1/2, z-1/2'
_cell_length_a     11.3803(2)
_cell_length_b     14.3999(3)
_cell_length_c     14.0264(4)
_cell_angle_alpha     90.00
_cell_angle_beta     97.326(2)
_cell_angle_gamma     90.00
_cell_volume     2279.81(9)
_cell_formula_units_Z     4
_cell_measurement_reflns_used     8576
_cell_measurement_theta_min     2.23
_cell_measurement_theta_max     27.50
_cell_measurement_temperature     100(2)
_exptl_crystal_description     prism
_exptl_crystal_colour     red
_exptl_crystal_size_max     0.25
_exptl_crystal_size_mid     0.10
_exptl_crystal_size_min     0.05
_exptl_crystal_density_diffrn     1.951
_exptl_crystal_density_meas     ?
_exptl_crystal_density_method     'not measured'
_exptl_crystal_F_000     1280
_exptl_absorpt_coefficient_mu     7.248
_exptl_absorpt_correction_type     multi-scan
_exptl_absorpt_process_details     '(CrysAlis PRO; Agilent, 2010)'
_exptl_absorpt_correction_T_min     0.2645
_exptl_absorpt_correction_T_max     0.7133
_diffrn_ambient_temperature     100(2)
_diffrn_radiation_type     MoK\a
_diffrn_radiation_wavelength     0.71073
_diffrn_radiation_source     'SuperNova (Mo) X-ray Source'
_diffrn_radiation_monochromator     Mirror
_diffrn_measurement_device_type
                  'Agilent SuperNova Dual diffractometer with an Atlas detector'
_diffrn_measurement_method     '\w scan'
_diffrn_detector_area_resol_mean     10.4041
_diffrn_reflns_number     15878
_diffrn_reflns_av_R_equivalents     0.0396
_diffrn_reflns_av_sigmaI/netI     0.0502
_diffrn_reflns_theta_min     2.29
_diffrn_reflns_theta_max     27.56
_diffrn_reflns_theta_full     27.56
_diffrn_measured_fraction_theta_max     0.999
_diffrn_measured_fraction_theta_full     0.999
_diffrn_reflns_limit_h_min     -14
_diffrn_reflns_limit_h_max     14
_diffrn_reflns_limit_k_min     -18
_diffrn_reflns_limit_k_max     18
_diffrn_reflns_limit_l_min     -18
_diffrn_reflns_limit_l_max     12
_diffrn_standards_number     0
_diffrn_standards_interval_count     0
_diffrn_standards_interval_time     0
_diffrn_standards_decay_%     0
_reflns_number_total     5262
_reflns_number_gt     4493
_reflns_threshold_expression     I>2\s(I)
_refine_ls_structure_factor_coef     Fsqd
_refine_ls_matrix_type     full
_refine_ls_R_factor_all     0.0511
_refine_ls_R_factor_gt     0.0383
_refine_ls_wR_factor_gt     0.0738
_refine_ls_wR_factor_ref     0.0776
_refine_ls_goodness_of_fit_ref     1.158
_refine_ls_restrained_S_all     1.157
_refine_ls_number_reflns     5262
_refine_ls_number_parameters     302
_refine_ls_number_restraints     8
_refine_ls_hydrogen_treatment     mixed
_refine_ls_weighting_scheme     calc
_refine_ls_weighting_details
         'calc w=1/[\s^2^(Fo^2^)+(0.0199P)^2^+8.1201P] where P=(Fo^2^+2Fc^2^)/3'
_atom_sites_solution_hydrogens     geom
_atom_sites_solution_primary     direct
_atom_sites_solution_secondary     difmap
_refine_ls_shift/su_max     0.001
_refine_ls_shift/su_mean     0.001
_refine_diff_density_max     1.159
_refine_diff_density_min     -0.809
_refine_ls_extinction_method     none
_refine_ls_extinction_coef     ?
loop_
    _atom_type_symbol
    _atom_type_description
    _atom_type_scat_dispersion_real
    _atom_type_scat_dispersion_imag
    _atom_type_scat_source
    'C' 'C' 0.0033 0.0016
                         'International Tables Vol C Tables 4.2.6.8 and 6.1.1.4'
    'H' 'H' 0.0000 0.0000
                         'International Tables Vol C Tables 4.2.6.8 and 6.1.1.4'
    'N' 'N' 0.0061 0.0033
                         'International Tables Vol C Tables 4.2.6.8 and 6.1.1.4'
    'O' 'O' 0.0106 0.0060
                         'International Tables Vol C Tables 4.2.6.8 and 6.1.1.4'
    'S' 'S' 0.1246 0.1234
                         'International Tables Vol C Tables 4.2.6.8 and 6.1.1.4'
    'U' 'U' -9.6767 9.6646
                         'International Tables Vol C Tables 4.2.6.8 and 6.1.1.4'
_computing_data_collection     'CrysAlis PRO (Agilent, 2010)'
_computing_cell_refinement     'CrysAlis PRO (Agilent, 2010)'
_computing_data_reduction     'CrysAlis PRO (Agilent, 2010)'
_computing_structure_solution     'SHELXS97 (Sheldrick, 2008)'
_computing_structure_refinement     'SHELXL97 (Sheldrick, 2008)'
_computing_molecular_graphics
;
X-SEED (Barbour, 2001) and DIAMOND (Brandenburg, 2006)
;
_computing_publication_material     'publCIF (Westrip, 2010)'
loop_
    _atom_site_type_symbol
    _atom_site_label
    _atom_site_fract_x
    _atom_site_fract_y
    _atom_site_fract_z
    _atom_site_U_iso_or_equiv
    _atom_site_adp_type
    _atom_site_calc_flag
    _atom_site_refinement_flags
    _atom_site_occupancy
    _atom_site_symmetry_multiplicity
    _atom_site_disorder_assembly
    _atom_site_disorder_group
    U U 0.717677(17) 0.479390(14) 0.617403(15) 0.01623(7) Uani d . 1 1 A .
    S S1 1.0356(2) 0.23488(16) 0.73678(17) 0.0243(6) Uani d PD 0.668(3) 1 A 1
    S S1' 1.0688(4) 0.2786(3) 0.5310(3) 0.024 Uiso d PD 0.332(3) 1 A 2
    O O1 0.6650(3) 0.4824(3) 0.4542(3) 0.0239(9) Uani d . 1 1 . .
    O O2 0.7142(4) 0.5085(3) 0.7731(3) 0.0228(9) Uani d . 1 1 . .
    O O3 0.8179(3) 0.5740(3) 0.6153(3) 0.0190(9) Uani d . 1 1 . .
    O O4 0.6169(3) 0.3854(3) 0.6190(3) 0.0195(9) Uani d . 1 1 . .
    O O5 0.5497(3) 0.5832(3) 0.6033(3) 0.0237(9) Uani d D 1 1 . .
    H H1o 0.486(3) 0.554(4) 0.590(5) 0.036 Uiso d D 1 1 . .
    N N1 0.8758(4) 0.3968(3) 0.5338(3) 0.0186(10) Uani d . 1 1 . .
    N N2 0.9541(4) 0.3318(3) 0.5841(4) 0.0194(11) Uani d P 0.668(3) 1 A 1
    C C8' 0.9541(4) 0.3318(3) 0.5841(4) 0.0194(11) Uani d PD 0.33 1 A 2
    N N3 0.8570(4) 0.3646(3) 0.7175(3) 0.0194(10) Uani d . 1 1 . .
    C C1 0.7233(5) 0.5070(4) 0.3817(4) 0.0215(13) Uani d . 1 1 A .
    C C2 0.6682(5) 0.5611(4) 0.3058(4) 0.0244(13) Uani d . 1 1 . .
    H H2 0.5910 0.5850 0.3088 0.029 Uiso calc R 1 1 . .
    C C3 0.7248(5) 0.5801(4) 0.2268(4) 0.0262(14) Uani d . 1 1 . .
    H H3 0.6865 0.6174 0.1763 0.031 Uiso calc R 1 1 . .
    C C4 0.8382(6) 0.5450(4) 0.2201(4) 0.0296(15) Uani d . 1 1 . .
    H H4 0.8764 0.5576 0.1651 0.036 Uiso calc R 1 1 . .
    C C5 0.8933(5) 0.4923(4) 0.2941(4) 0.0246(14) Uani d . 1 1 A .
    H H5 0.9699 0.4677 0.2894 0.030 Uiso calc R 1 1 . .
    C C6 0.8393(5) 0.4738(4) 0.3765(4) 0.0192(12) Uani d . 1 1 . .
    C C7 0.9043(5) 0.4154(4) 0.4491(4) 0.0187(12) Uani d . 1 1 A .
    H H7 0.9751 0.3878 0.4331 0.022 Uiso calc R 1 1 . .
    C C8 0.9416(4) 0.3157(4) 0.6716(4) 0.0198(12) Uani d PD 0.668(3) 1 A 1
    N N2' 0.9416(4) 0.3157(4) 0.6716(4) 0.0198(12) Uani d P 0.33 1 A 2
    C C9 1.1329(10) 0.2017(7) 0.6476(9) 0.029(3) Uani d PD 0.668(3) 1 A 1
    H H9A 1.1528 0.2578 0.6121 0.035 Uiso calc PR 0.668(3) 1 A 1
    H H9B 1.2076 0.1762 0.6813 0.035 Uiso calc PR 0.668(3) 1 A 1
    C C9' 1.117(2) 0.1895(15) 0.621(2) 0.029 Uiso d PD 0.332(3) 1 A 2
    H H9'A 1.1998 0.1722 0.6162 0.035 Uiso calc PR 0.332(3) 1 A 2
    H H9'B 1.1135 0.2155 0.6862 0.035 Uiso calc PR 0.332(3) 1 A 2
    C C10 1.0774(11) 0.1312(9) 0.5773(9) 0.053(4) Uani d PD 0.668(3) 1 A 1
    H H10A 1.1324 0.1162 0.5312 0.080 Uiso calc PR 0.668(3) 1 A 1
    H H10B 1.0040 0.1565 0.5429 0.080 Uiso calc PR 0.668(3) 1 A 1
    H H10C 1.0595 0.0748 0.6118 0.080 Uiso calc PR 0.668(3) 1 A 1
    C C10' 1.041(3) 0.1044(19) 0.609(2) 0.053 Uiso d PD 0.332(3) 1 A 2
    H H10D 1.0712 0.0576 0.6562 0.080 Uiso calc PR 0.332(3) 1 A 2
    H H10E 1.0417 0.0795 0.5438 0.080 Uiso calc PR 0.332(3) 1 A 2
    H H10F 0.9591 0.1205 0.6179 0.080 Uiso calc PR 0.332(3) 1 A 2
    C C11 0.8453(5) 0.3368(4) 0.8038(4) 0.0254(14) Uani d . 1 1 A .
    H H11 0.8910 0.2843 0.8265 0.031 Uiso calc R 1 1 . .
    C C12 0.7716(5) 0.3761(4) 0.8691(4) 0.0259(14) Uani d . 1 1 . .
    C C13 0.7682(6) 0.3306(5) 0.9574(5) 0.0398(18) Uani d . 1 1 A .
    H H13 0.8097 0.2737 0.9689 0.048 Uiso calc R 1 1 . .
    C C14 0.7077(7) 0.3653(6) 1.0269(5) 0.0422(19) Uani d . 1 1 . .
    H H14 0.7068 0.3329 1.0858 0.051 Uiso calc R 1 1 A .
    C C15 0.6474(6) 0.4485(5) 1.0108(5) 0.0320(15) Uani d . 1 1 A .
    H H15 0.6047 0.4731 1.0591 0.038 Uiso calc R 1 1 . .
    C C16 0.6485(5) 0.4960(4) 0.9258(5) 0.0277(14) Uani d . 1 1 . .
    H H16 0.6073 0.5534 0.9165 0.033 Uiso calc R 1 1 A .
    C C17 0.7097(5) 0.4610(4) 0.8523(4) 0.0198(13) Uani d . 1 1 A .
    C C18 0.6045(6) 0.7293(5) 0.5245(5) 0.0350(16) Uani d D 1 1 . .
    H H18A 0.5949 0.7969 0.5244 0.053 Uiso calc R 1 1 A 1
    H H18B 0.5833 0.7054 0.4591 0.053 Uiso calc R 1 1 A 1
    H H18C 0.6872 0.7135 0.5471 0.053 Uiso calc R 1 1 A 1
    C C19 0.5234(10) 0.6853(7) 0.5916(8) 0.044(3) Uani d PD 0.668(3) 1 A 1
    H H19 0.4405 0.6907 0.5585 0.053 Uiso calc PR 0.668(3) 1 A 1
    C C19' 0.574(2) 0.6858(9) 0.6188(10) 0.044 Uiso d PD 0.332(3) 1 A 2
    H H19' 0.6420 0.6942 0.6704 0.053 Uiso calc PR 0.332(3) 1 A 2
    C C20 0.5226(12) 0.7204(9) 0.6886(9) 0.051(3) Uani d PD 0.668(3) 1 A 1
    H H20A 0.6052 0.7169 0.7207 0.062 Uiso calc PR 0.668(3) 1 A 1
    H H20B 0.5022 0.7872 0.6827 0.062 Uiso calc PR 0.668(3) 1 A 1
    C C20' 0.468(2) 0.725(2) 0.650(2) 0.051 Uiso d PD 0.332(3) 1 A 2
    H H20C 0.4803 0.7928 0.6609 0.062 Uiso calc PR 0.332(3) 1 A 2
    H H20D 0.4010 0.7179 0.5981 0.062 Uiso calc PR 0.332(3) 1 A 2
    C C21 0.4487(16) 0.6807(19) 0.7538(10) 0.042(4) Uani d PD 0.668(3) 1 A 1
    H H21A 0.4618 0.7135 0.8154 0.063 Uiso calc PR 0.668(3) 1 A 1
    H H21B 0.4686 0.6149 0.7639 0.063 Uiso calc PR 0.668(3) 1 A 1
    H H21C 0.3654 0.6865 0.7265 0.063 Uiso calc PR 0.668(3) 1 A 1
    C C21' 0.434(4) 0.685(4) 0.737(3) 0.042 Uiso d PD 0.332(3) 1 A 2
    H H21D 0.3639 0.7177 0.7544 0.063 Uiso calc PR 0.332(3) 1 A 2
    H H21E 0.4992 0.6910 0.7889 0.063 Uiso calc PR 0.332(3) 1 A 2
    H H21F 0.4146 0.6193 0.7256 0.063 Uiso calc PR 0.332(3) 1 A 2
loop_
    _atom_site_aniso_label
    _atom_site_aniso_U_11
    _atom_site_aniso_U_22
    _atom_site_aniso_U_33
    _atom_site_aniso_U_12
    _atom_site_aniso_U_13
    _atom_site_aniso_U_23
    U 0.01237(10) 0.01495(11) 0.02069(11) 0.00117(9) -0.00049(8) 0.00006(10)
    S1 0.0231(11) 0.0219(12) 0.0267(13) 0.0079(9) -0.0014(10) 0.0046(10)
    O1 0.0144(19) 0.033(2) 0.024(2) 0.0056(18) -0.0006(17) 0.0000(19)
    O2 0.026(2) 0.020(2) 0.022(2) -0.0008(17) 0.0038(18) -0.0006(17)
    O3 0.0125(18) 0.018(2) 0.028(2) 0.0010(16) 0.0060(17) 0.0025(17)
    O4 0.0133(19) 0.018(2) 0.028(2) 0.0001(16) 0.0037(17) -0.0015(17)
    O5 0.018(2) 0.016(2) 0.037(3) 0.0032(17) 0.004(2) -0.0016(19)
    N1 0.016(2) 0.019(2) 0.019(3) 0.002(2) -0.005(2) 0.001(2)
    N2 0.018(3) 0.016(3) 0.023(3) 0.006(2) -0.001(2) -0.003(2)
    C8' 0.018(3) 0.016(3) 0.023(3) 0.006(2) -0.001(2) -0.003(2)
    N3 0.015(2) 0.022(3) 0.021(3) 0.002(2) 0.000(2) -0.002(2)
    C1 0.023(3) 0.018(3) 0.022(3) 0.001(2) -0.001(3) -0.003(2)
    C2 0.018(3) 0.027(3) 0.025(3) 0.007(3) -0.005(3) 0.000(3)
    C3 0.026(3) 0.028(3) 0.024(3) 0.007(3) -0.001(3) 0.005(3)
    C4 0.038(4) 0.034(4) 0.016(3) -0.001(3) 0.003(3) 0.007(3)
    C5 0.023(3) 0.030(4) 0.021(3) 0.000(3) 0.002(3) -0.003(3)
    C6 0.015(3) 0.022(3) 0.019(3) 0.003(2) -0.004(2) 0.003(3)
    C7 0.012(3) 0.021(3) 0.024(3) 0.002(2) 0.003(2) -0.002(2)
    C8 0.016(3) 0.019(3) 0.024(3) 0.001(2) 0.002(2) -0.002(2)
    N2' 0.016(3) 0.019(3) 0.024(3) 0.001(2) 0.002(2) -0.002(2)
    C9 0.018(6) 0.025(6) 0.042(8) 0.012(4) -0.004(5) 0.002(5)
    C10 0.044(8) 0.051(9) 0.062(9) 0.027(7) -0.002(6) -0.009(7)
    C11 0.020(3) 0.026(3) 0.029(3) 0.008(3) -0.003(3) 0.004(3)
    C12 0.023(3) 0.032(4) 0.023(3) 0.001(3) 0.004(3) 0.010(3)
    C13 0.041(4) 0.047(5) 0.033(4) 0.020(4) 0.010(3) 0.013(3)
    C14 0.045(4) 0.061(5) 0.022(4) 0.012(4) 0.009(3) 0.014(3)
    C15 0.028(3) 0.047(4) 0.022(3) 0.007(3) 0.004(3) -0.009(3)
    C16 0.020(3) 0.034(4) 0.029(3) -0.001(3) 0.003(3) -0.003(3)
    C17 0.017(3) 0.026(3) 0.016(3) -0.008(2) -0.001(2) 0.000(2)
    C18 0.033(4) 0.035(4) 0.035(4) -0.002(3) -0.002(3) 0.000(3)
    C19 0.038(7) 0.049(7) 0.050(7) 0.005(6) 0.020(6) -0.016(6)
    C20 0.051(8) 0.046(7) 0.057(9) -0.018(6) 0.005(6) -0.002(6)
    C21 0.041(8) 0.056(8) 0.026(7) 0.010(6) -0.008(7) -0.005(7)
loop_
    _geom_bond_atom_site_label_1
    _geom_bond_atom_site_label_2
    _geom_bond_site_symmetry_2
    _geom_bond_distance
    _geom_bond_publ_flag
    U O1 . 2.291(4) y
    U O2 . 2.229(4) y
    U O3 . 1.779(4) y
    U O4 . 1.776(4) y
    U O5 . 2.415(4) y
    U N1 . 2.562(5) y
    U N3 . 2.579(5) y
    S1 C8 . 1.757(5) ?
    S1 C9 . 1.836(12) ?
    S1' C9' . 1.835(15) ?
    O1 C1 . 1.331(7) ?
    O2 C17 . 1.311(7) ?
    O5 C19 . 1.506(10) ?
    O5 C19' . 1.513(13) ?
    O5 H1o . 0.839(10) ?
    N1 C7 . 1.299(7) ?
    N1 N2 . 1.417(6) ?
    N2 C8 . 1.274(7) ?
    N3 C11 . 1.298(8) ?
    N3 C8 . 1.412(7) ?
    C1 C2 . 1.402(8) ?
    C1 C6 . 1.414(8) ?
    C2 C3 . 1.378(9) ?
    C2 H2 . 0.9500 ?
    C3 C4 . 1.399(9) ?
    C3 H3 . 0.9500 ?
    C4 C5 . 1.371(8) ?
    C4 H4 . 0.9500 ?
    C5 C6 . 1.402(8) ?
    C5 H5 . 0.9500 ?
    C6 C7 . 1.449(8) ?
    C7 H7 . 0.9500 ?
    C9 C10 . 1.498(13) ?
    C9 H9A . 0.9900 ?
    C9 H9B . 0.9900 ?
    C9' C10' . 1.497(15) ?
    C9' H9'A . 0.9900 ?
    C9' H9'B . 0.9900 ?
    C10 H10A . 0.9800 ?
    C10 H10B . 0.9800 ?
    C10 H10C . 0.9800 ?
    C10' H10D . 0.9800 ?
    C10' H10E . 0.9800 ?
    C10' H10F . 0.9800 ?
    C11 C12 . 1.435(9) ?
    C11 H11 . 0.9500 ?
    C12 C13 . 1.405(9) ?
    C12 C17 . 1.416(8) ?
    C13 C14 . 1.357(10) ?
    C13 H13 . 0.9500 ?
    C14 C15 . 1.385(10) ?
    C14 H14 . 0.9500 ?
    C15 C16 . 1.376(9) ?
    C15 H15 . 0.9500 ?
    C16 C17 . 1.409(8) ?
    C16 H16 . 0.9500 ?
    C18 C19 . 1.537(11) ?
    C18 C19' . 1.544(13) ?
    C18 H18A . 0.9800 ?
    C18 H18B . 0.9800 ?
    C18 H18C . 0.9800 ?
    C19 C20 . 1.453(13) ?
    C19 H19 . 1.0000 ?
    C19' C20' . 1.455(15) ?
    C19' H19' . 1.0000 ?
    C20 C21 . 1.438(14) ?
    C20 H20A . 0.9900 ?
    C20 H20B . 0.9900 ?
    C20' C21' . 1.439(16) ?
    C20' H20C . 0.9900 ?
    C20' H20D . 0.9900 ?
    C21 H21A . 0.9800 ?
    C21 H21B . 0.9800 ?
    C21 H21C . 0.9800 ?
    C21' H21D . 0.9800 ?
    C21' H21E . 0.9800 ?
    C21' H21F . 0.9800 ?
loop_
    _geom_angle_atom_site_label_1
    _geom_angle_atom_site_label_2
    _geom_angle_atom_site_label_3
    _geom_angle_site_symmetry_1
    _geom_angle_site_symmetry_3
    _geom_angle
    _geom_angle_publ_flag
    O4 U O3 . . 179.61(18) ?
    O4 U O2 . . 92.23(16) ?
    O3 U O2 . . 87.92(16) ?
    O4 U O1 . . 86.55(17) ?
    O3 U O1 . . 93.18(16) ?
    O2 U O1 . . 160.07(14) ?
    O4 U O5 . . 88.12(15) ?
    O3 U O5 . . 91.55(15) ?
    O2 U O5 . . 81.44(15) ?
    O1 U O5 . . 78.64(14) ?
    O4 U N1 . . 98.29(16) ?
    O3 U N1 . . 81.88(16) ?
    O2 U N1 . . 129.55(14) ?
    O1 U N1 . . 70.20(14) ?
    O5 U N1 . . 147.64(15) ?
    O4 U N3 . . 81.81(16) ?
    O3 U N3 . . 98.57(16) ?
    O2 U N3 . . 70.97(15) ?
    O1 U N3 . . 128.32(15) ?
    O5 U N3 . . 150.10(15) ?
    N1 U N3 . . 62.11(15) ?
    C8 S1 C9 . . 101.4(4) ?
    C1 O1 U . . 132.5(4) ?
    C17 O2 U . . 137.7(4) ?
    C19 O5 U . . 139.3(5) ?
    C19' O5 U . . 117.8(9) ?
    C19 O5 H1o . . 108(5) ?
    C19' O5 H1o . . 131(5) ?
    U O5 H1o . . 111(5) ?
    C7 N1 N2 . . 112.1(5) ?
    C7 N1 U . . 126.5(4) ?
    N2 N1 U . . 120.9(3) ?
    C8 N2 N1 . . 117.3(4) ?
    C11 N3 C8 . . 115.4(5) ?
    C11 N3 U . . 125.1(4) ?
    C8 N3 U . . 118.6(3) ?
    O1 C1 C2 . . 120.7(5) ?
    O1 C1 C6 . . 120.6(5) ?
    C2 C1 C6 . . 118.6(6) ?
    C3 C2 C1 . . 120.7(6) ?
    C3 C2 H2 . . 119.6 ?
    C1 C2 H2 . . 119.6 ?
    C2 C3 C4 . . 120.8(6) ?
    C2 C3 H3 . . 119.6 ?
    C4 C3 H3 . . 119.6 ?
    C5 C4 C3 . . 119.1(6) ?
    C5 C4 H4 . . 120.5 ?
    C3 C4 H4 . . 120.5 ?
    C4 C5 C6 . . 121.5(6) ?
    C4 C5 H5 . . 119.3 ?
    C6 C5 H5 . . 119.3 ?
    C5 C6 C1 . . 119.3(5) ?
    C5 C6 C7 . . 116.8(5) ?
    C1 C6 C7 . . 123.8(5) ?
    N1 C7 C6 . . 126.7(5) ?
    N1 C7 H7 . . 116.7 ?
    C6 C7 H7 . . 116.7 ?
    N2 C8 N3 . . 121.0(4) ?
    N2 C8 S1 . . 119.1(4) ?
    N3 C8 S1 . . 119.9(4) ?
    C10 C9 S1 . . 112.6(9) ?
    C10 C9 H9A . . 109.1 ?
    S1 C9 H9A . . 109.1 ?
    C10 C9 H9B . . 109.1 ?
    S1 C9 H9B . . 109.1 ?
    H9A C9 H9B . . 107.8 ?
    C10' C9' S1' . . 112.0(17) ?
    C10' C9' H9'A . . 109.2 ?
    S1' C9' H9'A . . 109.2 ?
    C10' C9' H9'B . . 109.2 ?
    S1' C9' H9'B . . 109.2 ?
    H9'A C9' H9'B . . 107.9 ?
    C9 C10 H10A . . 109.5 ?
    C9 C10 H10B . . 109.5 ?
    H10A C10 H10B . . 109.5 ?
    C9 C10 H10C . . 109.5 ?
    H10A C10 H10C . . 109.5 ?
    H10B C10 H10C . . 109.5 ?
    C9' C10' H10D . . 109.5 ?
    C9' C10' H10E . . 109.5 ?
    H10D C10' H10E . . 109.5 ?
    C9' C10' H10F . . 109.5 ?
    H10D C10' H10F . . 109.5 ?
    H10E C10' H10F . . 109.5 ?
    N3 C11 C12 . . 127.8(5) ?
    N3 C11 H11 . . 116.1 ?
    C12 C11 H11 . . 116.1 ?
    C13 C12 C17 . . 118.7(6) ?
    C13 C12 C11 . . 117.6(6) ?
    C17 C12 C11 . . 123.5(5) ?
    C14 C13 C12 . . 122.3(7) ?
    C14 C13 H13 . . 118.8 ?
    C12 C13 H13 . . 118.8 ?
    C13 C14 C15 . . 119.2(6) ?
    C13 C14 H14 . . 120.4 ?
    C15 C14 H14 . . 120.4 ?
    C16 C15 C14 . . 120.8(6) ?
    C16 C15 H15 . . 119.6 ?
    C14 C15 H15 . . 119.6 ?
    C15 C16 C17 . . 121.1(6) ?
    C15 C16 H16 . . 119.5 ?
    C17 C16 H16 . . 119.5 ?
    O2 C17 C16 . . 120.6(5) ?
    O2 C17 C12 . . 121.3(5) ?
    C16 C17 C12 . . 118.0(5) ?
    C19 C18 H18A . . 109.5 ?
    C19 C18 H18B . . 109.5 ?
    H18A C18 H18B . . 109.5 ?
    C19 C18 H18C . . 109.5 ?
    H18A C18 H18C . . 109.5 ?
    H18B C18 H18C . . 109.5 ?
    C20 C19 O5 . . 105.2(9) ?
    C20 C19 C18 . . 120.4(9) ?
    O5 C19 C18 . . 110.0(6) ?
    C20 C19 H19 . . 106.8 ?
    O5 C19 H19 . . 106.8 ?
    C18 C19 H19 . . 106.8 ?
    C20' C19' O5 . . 106.5(17) ?
    C20' C19' C18 . . 113.0(17) ?
    O5 C19' C18 . . 109.2(8) ?
    C20' C19' H19' . . 109.3 ?
    O5 C19' H19' . . 109.3 ?
    C18 C19' H19' . . 109.3 ?
    C21 C20 C19 . . 122.1(13) ?
    C21 C20 H20A . . 106.8 ?
    C19 C20 H20A . . 106.8 ?
    C21 C20 H20B . . 106.8 ?
    C19 C20 H20B . . 106.8 ?
    H20A C20 H20B . . 106.7 ?
    C21' C20' C19' . . 115(3) ?
    C21' C20' H20C . . 108.6 ?
    C19' C20' H20C . . 108.6 ?
    C21' C20' H20D . . 108.6 ?
    C19' C20' H20D . . 108.6 ?
    H20C C20' H20D . . 107.5 ?
    C20 C21 H21A . . 109.5 ?
    C20 C21 H21B . . 109.5 ?
    H21A C21 H21B . . 109.5 ?
    C20 C21 H21C . . 109.5 ?
    H21A C21 H21C . . 109.5 ?
    H21B C21 H21C . . 109.5 ?
    C20' C21' H21D . . 109.5 ?
    C20' C21' H21E . . 109.5 ?
    H21D C21' H21E . . 109.5 ?
    C20' C21' H21F . . 109.5 ?
    H21D C21' H21F . . 109.5 ?
    H21E C21' H21F . . 109.5 ?
loop_
    _geom_torsion_atom_site_label_1
    _geom_torsion_atom_site_label_2
    _geom_torsion_atom_site_label_3
    _geom_torsion_atom_site_label_4
    _geom_torsion_site_symmetry_1
    _geom_torsion_site_symmetry_2
    _geom_torsion_site_symmetry_3
    _geom_torsion_site_symmetry_4
    _geom_torsion
    _geom_torsion_publ_flag
    O4 U O1 C1 . . . . -150.2(5) ?
    O3 U O1 C1 . . . . 30.1(5) ?
    O2 U O1 C1 . . . . 122.8(5) ?
    O5 U O1 C1 . . . . 121.0(5) ?
    N1 U O1 C1 . . . . -50.1(5) ?
    N3 U O1 C1 . . . . -73.5(5) ?
    O4 U O2 C17 . . . . 37.7(5) ?
    O3 U O2 C17 . . . . -142.6(5) ?
    O1 U O2 C17 . . . . 123.7(6) ?
    O5 U O2 C17 . . . . 125.5(5) ?
    N1 U O2 C17 . . . . -65.0(6) ?
    N3 U O2 C17 . . . . -42.8(5) ?
    O4 U O5 C19 . . . . -176.8(7) ?
    O3 U O5 C19 . . . . 3.0(7) ?
    O2 U O5 C19 . . . . 90.7(7) ?
    O1 U O5 C19 . . . . -89.9(7) ?
    N1 U O5 C19 . . . . -74.2(8) ?
    N3 U O5 C19 . . . . 113.3(7) ?
    O4 U O5 C19' . . . . 167.3(6) ?
    O3 U O5 C19' . . . . -12.9(6) ?
    O2 U O5 C19' . . . . 74.8(6) ?
    O1 U O5 C19' . . . . -105.8(6) ?
    N1 U O5 C19' . . . . -90.1(6) ?
    N3 U O5 C19' . . . . 97.4(6) ?
    O4 U N1 C7 . . . . 113.7(5) ?
    O3 U N1 C7 . . . . -66.0(5) ?
    O2 U N1 C7 . . . . -146.5(4) ?
    O1 U N1 C7 . . . . 30.4(4) ?
    O5 U N1 C7 . . . . 14.0(6) ?
    N3 U N1 C7 . . . . -170.2(5) ?
    O4 U N1 N2 . . . . -75.1(4) ?
    O3 U N1 N2 . . . . 105.3(4) ?
    O2 U N1 N2 . . . . 24.8(4) ?
    O1 U N1 N2 . . . . -158.4(4) ?
    O5 U N1 N2 . . . . -174.8(3) ?
    N3 U N1 N2 . . . . 1.0(3) ?
    C7 N1 N2 C8 . . . . 173.0(5) ?
    U N1 N2 C8 . . . . 0.6(6) ?
    O4 U N3 C11 . . . . -67.7(5) ?
    O3 U N3 C11 . . . . 112.3(5) ?
    O2 U N3 C11 . . . . 27.6(5) ?
    O1 U N3 C11 . . . . -146.7(4) ?
    O5 U N3 C11 . . . . 3.9(6) ?
    N1 U N3 C11 . . . . -171.6(5) ?
    O4 U N3 C8 . . . . 101.5(4) ?
    O3 U N3 C8 . . . . -78.5(4) ?
    O2 U N3 C8 . . . . -163.3(4) ?
    O1 U N3 C8 . . . . 22.5(4) ?
    O5 U N3 C8 . . . . 173.0(3) ?
    N1 U N3 C8 . . . . -2.5(3) ?
    U O1 C1 C2 . . . . -136.4(5) ?
    U O1 C1 C6 . . . . 47.9(8) ?
    O1 C1 C2 C3 . . . . -174.5(6) ?
    C6 C1 C2 C3 . . . . 1.3(9) ?
    C1 C2 C3 C4 . . . . 0.6(10) ?
    C2 C3 C4 C5 . . . . -0.9(10) ?
    C3 C4 C5 C6 . . . . -0.8(10) ?
    C4 C5 C6 C1 . . . . 2.7(9) ?
    C4 C5 C6 C7 . . . . 178.5(6) ?
    O1 C1 C6 C5 . . . . 172.9(5) ?
    C2 C1 C6 C5 . . . . -2.9(8) ?
    O1 C1 C6 C7 . . . . -2.6(9) ?
    C2 C1 C6 C7 . . . . -178.4(5) ?
    N2 N1 C7 C6 . . . . 175.5(5) ?
    U N1 C7 C6 . . . . -12.5(8) ?
    C5 C6 C7 N1 . . . . 173.2(6) ?
    C1 C6 C7 N1 . . . . -11.2(9) ?
    N1 N2 C8 N3 . . . . -3.1(8) ?
    N1 N2 C8 S1 . . . . 179.5(4) ?
    C11 N3 C8 N2 . . . . 174.3(5) ?
    U N3 C8 N2 . . . . 4.1(7) ?
    C11 N3 C8 S1 . . . . -8.3(7) ?
    U N3 C8 S1 . . . . -178.5(2) ?
    C9 S1 C8 N2 . . . . 2.3(6) ?
    C9 S1 C8 N3 . . . . -175.1(5) ?
    C8 S1 C9 C10 . . . . -80.6(9) ?
    C8 N3 C11 C12 . . . . 176.4(6) ?
    U N3 C11 C12 . . . . -14.1(9) ?
    N3 C11 C12 C13 . . . . 176.4(7) ?
    N3 C11 C12 C17 . . . . -8.4(10) ?
    C17 C12 C13 C14 . . . . 0.0(11) ?
    C11 C12 C13 C14 . . . . 175.5(7) ?
    C12 C13 C14 C15 . . . . -0.2(12) ?
    C13 C14 C15 C16 . . . . -0.2(11) ?
    C14 C15 C16 C17 . . . . 0.8(10) ?
    U O2 C17 C16 . . . . -145.9(5) ?
    U O2 C17 C12 . . . . 37.9(8) ?
    C15 C16 C17 O2 . . . . -177.3(6) ?
    C15 C16 C17 C12 . . . . -1.0(9) ?
    C13 C12 C17 O2 . . . . 176.9(6) ?
    C11 C12 C17 O2 . . . . 1.7(9) ?
    C13 C12 C17 C16 . . . . 0.6(9) ?
    C11 C12 C17 C16 . . . . -174.6(6) ?
    C19' O5 C19 C20 . . . . -58.1(15) ?
    U O5 C19 C20 . . . . -93.5(9) ?
    C19' O5 C19 C18 . . . . 73.0(11) ?
    U O5 C19 C18 . . . . 37.6(12) ?
    C19' C18 C19 C20 . . . . 49.7(16) ?
    C19' C18 C19 O5 . . . . -72.9(11) ?
    C19 O5 C19' C20' . . . . 51.0(19) ?
    U O5 C19' C20' . . . . -154.3(14) ?
    C19 O5 C19' C18 . . . . -71.3(11) ?
    U O5 C19' C18 . . . . 83.4(14) ?
    C19 C18 C19' C20' . . . . -47(2) ?
    C19 C18 C19' O5 . . . . 71.2(11) ?
    O5 C19 C20 C21 . . . . -54.6(18) ?
    C18 C19 C20 C21 . . . . -179.5(14) ?
    O5 C19' C20' C21' . . . . 58(4) ?
    C18 C19' C20' C21' . . . . 178(3) ?
loop_
    _geom_hbond_atom_site_label_D
    _geom_hbond_atom_site_label_H
    _geom_hbond_atom_site_label_A
    _geom_hbond_site_symmetry_A
    _geom_hbond_distance_DH
    _geom_hbond_distance_HA
    _geom_hbond_distance_DA
    _geom_hbond_angle_DHA
    O5 H1o O1 3_666 0.840(10)
                            1.83(2) 2.648(6) 166(7)
