# Supplementary material for: (Butan-2-ol-κO)[2-({(ethyl­sulfan­yl)[2-(2-oxidobenzyl­idene-κO)hydrazinyl­idene-κN 2]meth­yl}imino­meth­yl)phenolato-κO]dioxidouranium(VI)
Source: Acta Crystallogr Sect E Struct Rep Online. 2012 Feb 10;68(Pt 3):m255–6. doi: 10.1107/S160053681200431X (PMC3297222; doi:10.1107/S160053681200431X)
Supplement: Supplementary file 2 [file e-68-0m255-Isup2.hkl]

# 
# h,k,l, Fc-squared, Fo-squared, sigma(Fo-squared) and status flag 
# 
data_I
_shelx_title '  P21/c' 
_shelx_refln_list_code          4 
_shelx_F_calc_maximum      449.47 
_exptl_crystal_F_000      1280.00 
_reflns_d_resolution_high  0.7680 
 
loop_ 
 _symmetry_equiv_pos_as_xyz 
 'x, y, z' 
 '-x, y+1/2, -z+1/2' 
 '-x, -y, -z' 
 'x, -y-1/2, z-1/2' 
 
_cell_length_a    11.3803 
_cell_length_b    14.3999 
_cell_length_c    14.0264 
_cell_angle_alpha  90.000 
_cell_angle_beta   97.326 
_cell_angle_gamma  90.000 
 
_shelx_F_squared_multiplier     1.000 
 
loop_ 
 _refln_index_h 
 _refln_index_k 
 _refln_index_l 
 _refln_F_squared_calc 
 _refln_F_squared_meas 
 _refln_F_squared_sigma 
 _refln_observed_status 
   2   0   0    90127.30    93372.80    893.38 o 
   3   0   0    33750.94    34647.71    667.67 o 
   4   0   0    15297.31    14639.01    357.60 o 
   5   0   0    72222.71    73135.42    898.23 o 
   6   0   0     4201.26     3235.83    212.33 o 
   7   0   0    53914.72    53022.52   1299.43 o 
   8   0   0      761.94      695.45    131.78 o 
   9   0   0    41909.50    41868.86    881.24 o 
  10   0   0     1503.73     1381.93    185.83 o 
  11   0   0    13674.85    13803.40    578.18 o 
  12   0   0    15850.02    16661.38    793.64 o 
  13   0   0     4379.65     4076.70    299.54 o 
  14   0   0    11030.49    11607.09    614.89 o 
   1   1   0     7363.62     6820.08    183.41 o 
   2   1   0       36.77       74.46     21.19 o 
   3   1   0     4115.48     4247.30    113.94 o 
   4   1   0      424.11      408.73     44.01 o 
   5   1   0      111.53      285.55     41.35 o 
   6   1   0     1429.45     1328.52     95.47 o 
   7   1   0      973.74     1427.83    148.01 o 
   8   1   0      279.12      250.75     89.47 o 
   9   1   0        1.93      170.55     76.51 o 
  10   1   0      237.52      190.86     93.92 o 
  11   1   0       20.67      149.73     81.89 o 
  12   1   0        9.31      254.72     84.67 o 
  13   1   0      780.78      921.86    124.59 o 
  14   1   0       35.04      216.20    122.38 o 
   0   2   0   136819.41   138163.42   1603.03 o 
   1   2   0    11555.88    12303.02    163.80 o 
   2   2   0   202020.22   206307.06    678.15 o 
   3   2   0    40947.57    41745.81    323.22 o 
   4   2   0    16701.37    16084.42    257.53 o 
   5   2   0    65401.50    65040.52    578.39 o 
   6   2   0     1096.60     1045.11    114.53 o 
   7   2   0    51287.68    51082.09    704.74 o 
   8   2   0       79.69      117.12     63.26 o 
   9   2   0    22480.07    23067.65    551.45 o 
  10   2   0     6776.58     6996.61    326.97 o 
  11   2   0    24464.23    23953.56    638.63 o 
  12   2   0     7034.28     7291.62    376.68 o 
  13   2   0     4578.39     4888.64    275.96 o 
  14   2   0    12025.43    12564.85    411.46 o 
   1   3   0    26408.02    27627.08    275.25 o 
   2   3   0      762.85      964.74     43.39 o 
   3   3   0      263.06      331.25     34.47 o 
   4   3   0    15813.15    15750.79    233.38 o 
   5   3   0      760.51      805.09     68.05 o 
   6   3   0     2826.75     2921.86    138.61 o 
   7   3   0     2368.13     2435.07    142.17 o 
   8   3   0     7067.98     6780.89    282.39 o 
   9   3   0       89.10      218.31    113.58 o 
  10   3   0     1308.46     1410.33    168.51 o 
  11   3   0     3485.28     3808.39    337.09 o 
  12   3   0      301.57      323.37    108.72 o 
  13   3   0     1935.83     2397.59    246.06 o 
  14   3   0       54.10      205.19    116.06 o 
   0   4   0    80723.09    81563.83    541.72 o 
   1   4   0     5919.38     6217.42    109.74 o 
   2   4   0    48681.64    48540.55    289.16 o 
   3   4   0    41753.26    42861.69    325.83 o 
   4   4   0    26661.08    26444.78    521.51 o 
   5   4   0    40550.38    40851.33    394.01 o 
   6   4   0     1557.97     1551.97    103.98 o 
   7   4   0    28621.17    27226.11    617.42 o 
   8   4   0      634.93      762.79    108.78 o 
   9   4   0    24852.27    24748.47    577.93 o 
  10   4   0     3125.88     3061.74    227.70 o 
  11   4   0    10894.01    11190.17    444.27 o 
  12   4   0     6299.54     7161.83    376.97 o 
  13   4   0     5259.22     5262.86    345.51 o 
  14   4   0     7687.58     8244.26    404.66 o 
   1   5   0     4255.68     3985.32     98.12 o 
   2   5   0    10441.94    10509.06    173.32 o 
   3   5   0    22502.30    21971.20    237.54 o 
   4   5   0    14788.52    15064.20    206.59 o 
   5   5   0     1219.52     1033.48     64.54 o 
   6   5   0    20623.75    20674.82    339.03 o 
   7   5   0     2116.42     2408.21    164.61 o 
   8   5   0     4192.28     4356.62    234.08 o 
   9   5   0     2071.03     2217.73    158.91 o 
  10   5   0     7580.56     8035.43    358.78 o 
  11   5   0     2860.78     3046.32    244.46 o 
  12   5   0     4183.44     4041.28    292.34 o 
  13   5   0     3040.20     3495.00    288.11 o 
  14   5   0      275.32      717.22    237.23 o 
   0   6   0    38862.73    38525.63    462.58 o 
   1   6   0     1247.66     1358.17     65.19 o 
   2   6   0    45786.36    46975.27    399.10 o 
   3   6   0    13437.79    14417.21    206.02 o 
   4   6   0    13795.26    13139.50    219.37 o 
   5   6   0    26350.23    25369.44    448.76 o 
   6   6   0     1965.08     1988.51    102.92 o 
   7   6   0    20182.31    19782.81    421.94 o 
   8   6   0        1.70       63.51     67.53 o 
   9   6   0    12588.31    12593.08    360.77 o 
  10   6   0     1172.63     1511.29    173.76 o 
  11   6   0     4542.51     4865.89    487.44 o 
  12   6   0     3671.62     3961.22    433.83 o 
  13   6   0     1315.76     1372.67    198.18 o 
   1   7   0    40940.34    41305.23    371.28 o 
   2   7   0     5708.81     5873.65    145.90 o 
   3   7   0    15220.15    15132.65    211.17 o 
   4   7   0    25381.46    25937.80    322.42 o 
   5   7   0    16171.83    15994.23    266.32 o 
   6   7   0    12353.84    11773.53    239.49 o 
   7   7   0     1154.15     1299.54    110.61 o 
   8   7   0    21677.02    21644.99    418.20 o 
   9   7   0      771.02      793.71     85.55 o 
  10   7   0     9965.32    10585.15    420.96 o 
  11   7   0     1866.44     1997.70    202.95 o 
  12   7   0     3750.79     3828.32    290.99 o 
  13   7   0     6403.49     7226.38    408.88 o 
   0   8   0    17024.84    17651.45    367.28 o 
   1   8   0       86.99       78.15     32.66 o 
   2   8   0    15557.67    15600.19    252.44 o 
   3   8   0    10891.18    11098.74    193.40 o 
   4   8   0     4214.39     4266.71    131.37 o 
   5   8   0     8289.99     8216.36    201.08 o 
   6   8   0     1657.91     1842.28    113.05 o 
   7   8   0     8561.32     8175.60    301.30 o 
   8   8   0      654.59      690.36    107.42 o 
   9   8   0     6832.30     6776.87    336.25 o 
  10   8   0     1403.36     1363.44    265.58 o 
  11   8   0     1666.33     1607.55    188.18 o 
  12   8   0     3115.56     3742.63    289.53 o 
  13   8   0      747.30      809.40    222.78 o 
   1   9   0    55164.50    56556.98    510.13 o 
   2   9   0     8744.41     8817.24    203.84 o 
   3   9   0    27246.34    28101.38    310.95 o 
   4   9   0     8683.18     8689.53    204.65 o 
   5   9   0     3067.09     2775.93    143.97 o 
   6   9   0    31439.79    31371.36    924.86 o 
   7   9   0       40.36        9.43     77.56 o 
   8   9   0    18494.71    18035.53    474.85 o 
   9   9   0      804.82      915.28    155.26 o 
  10   9   0    11413.17    10920.43    441.90 o 
  11   9   0     4185.20     4478.09    304.79 o 
  12   9   0     4081.39     3887.47    385.75 o 
   0  10   0     6869.62     6337.97    304.69 o 
   1  10   0      832.05      992.31     87.12 o 
   2  10   0     1956.57     2034.86    116.33 o 
   3  10   0      677.11      752.55     75.93 o 
   4  10   0      652.51      639.15    108.44 o 
   5  10   0     4047.34     3619.22    166.93 o 
   6  10   0     1985.74     2240.83    181.60 o 
   7  10   0     2056.76     1967.11    158.37 o 
   8  10   0      187.60      208.59    217.70 o 
   9  10   0      571.80      663.92    131.92 o 
  10  10   0      474.83     1044.05    163.54 o 
  11  10   0     1725.15     1847.55    278.65 o 
  12  10   0      731.20      690.40    245.60 o 
   1  11   0    40900.38    41951.12    531.81 o 
   2  11   0     6911.41     7216.76    266.26 o 
   3  11   0    17344.01    16730.15    352.31 o 
   4  11   0    12914.89    12702.33    593.00 o 
   5  11   0     4485.22     4545.10    221.94 o 
   6  11   0    17709.47    18222.61    443.67 o 
   7  11   0      121.38       83.15    118.31 o 
   8  11   0    17305.01    16515.58    679.78 o 
   9  11   0      971.86     1385.78    213.63 o 
  10  11   0    10331.04     9972.39   1018.65 o 
  11  11   0     4934.55     5740.44    978.40 o 
   0  12   0      903.37      992.18    290.59 o 
   1  12   0       62.11       85.97     60.37 o 
   2  12   0        4.13       63.59     54.25 o 
   3  12   0       24.56      103.00     58.73 o 
   4  12   0      449.24      207.27    134.28 o 
   5  12   0       78.35       17.60     45.63 o 
   6  12   0      142.50      286.16    139.47 o 
   7  12   0       26.22     -108.63    154.76 o 
   8  12   0      134.23      335.50    228.41 o 
   9  12   0        1.07       49.32    203.45 o 
  10  12   0       53.93      276.31    166.09 o 
  11  12   0      208.50      310.46    173.74 o 
   1  13   0    27428.92    27963.50    563.82 o 
   2  13   0     1644.34     1456.35    133.19 o 
   3  13   0     9563.21    10221.20    305.42 o 
   4  13   0    12622.04    12971.39    727.58 o 
   5  13   0     3465.62     3611.90    332.82 o 
   6  13   0    13671.45    13124.58    615.15 o 
   7  13   0      170.90      473.68    177.41 o 
   8  13   0    11366.41    11331.41    607.46 o 
   9  13   0     1003.26     1083.66    236.52 o 
  10  13   0     8008.79     8327.99    560.90 o 
   0  14   0      712.83      974.34    176.13 o 
   1  14   0        3.32       64.85     81.59 o 
   2  14   0      275.60      399.11    101.39 o 
   3  14   0      502.02      461.49    131.78 o 
   4  14   0      362.97      331.36    135.32 o 
   5  14   0      191.66       72.09    212.74 o 
   6  14   0      109.35      159.89    122.26 o 
   7  14   0      575.13      515.64    169.87 o 
   8  14   0        2.68       22.04    144.01 o 
   9  14   0      898.83      974.57    325.58 o 
   1  15   0    11274.83    11604.89    401.45 o 
   2  15   0     1134.87     1154.09    165.04 o 
   3  15   0     9149.29     8871.05    385.67 o 
   4  15   0     7361.09     8184.88    506.45 o 
   5  15   0     1229.27     1457.65    508.46 o 
   6  15   0    10515.76     9626.93    573.56 o 
   7  15   0      177.99      136.26    160.03 o 
   8  15   0     7570.46     8091.57    554.11 o 
   0  16   0     2567.05     2963.37    323.85 o 
   1  16   0       29.05      -29.11    109.77 o 
   2  16   0     1821.74     2190.76    216.90 o 
   3  16   0      521.71      691.60    141.66 o 
   4  16   0     1220.60     1328.58    492.95 o 
   5  16   0     1962.15     1781.05    270.13 o 
   6  16   0      150.93      127.25    159.76 o 
   7  16   0     3061.81     3060.29    361.04 o 
   1  17   0     6139.46     6298.36    569.96 o 
   2  17   0      993.44     1096.92    228.48 o 
   3  17   0     3887.27     4162.53    397.69 o 
   4  17   0     4164.58     4486.58    413.96 o 
   5  17   0     1714.57     1584.66    516.50 o 
   6  17   0     4144.19     4659.19    441.60 o 
   0  18   0     3830.03     3520.37    582.47 o 
   1  18   0      238.79      291.42    298.97 o 
   2  18   0     4157.74     4743.98    427.50 o 
   3  18   0      562.68      687.95    327.37 o 
   4  18   0     1994.47     2060.74    323.25 o 
 -14   1   1     6013.58     7017.62    349.48 o 
 -13   1   1     2076.79     1712.94    195.05 o 
 -12   1   1    14674.54    15360.81    500.42 o 
 -11   1   1      306.10      256.78    158.49 o 
 -10   1   1    25046.63    25453.13    608.32 o 
  -9   1   1    10001.94     9565.76    353.51 o 
  -8   1   1    27591.91    27223.50    486.50 o 
  -7   1   1    31470.00    31875.39    556.80 o 
  -6   1   1     6766.27     6535.50    236.39 o 
  -5   1   1    74096.39    74674.86    619.55 o 
  -4   1   1      209.40      330.24     47.26 o 
  -3   1   1    51208.46    51730.58    384.20 o 
  -2   1   1     5864.12     5976.01    103.59 o 
  -1   1   1    69421.22    67432.50   2679.75 o 
   1   1   1    37807.51    39394.44    274.70 o 
   2   1   1    54916.04    56869.37    373.41 o 
   3   1   1     6325.00     6576.77    162.76 o 
   4   1   1    46214.98    44363.83    623.71 o 
   5   1   1     2821.77     2681.42    120.92 o 
   6   1   1    32234.47    32052.51    506.21 o 
   7   1   1    21401.56    22772.71    463.81 o 
   8   1   1    15417.93    15112.42    363.26 o 
   9   1   1    22128.32    22595.79    542.48 o 
  10   1   1     2642.71     2476.96    167.24 o 
  11   1   1    26906.77    27025.30    558.99 o 
  12   1   1      527.11      320.33    127.17 o 
  13   1   1    18811.40    19070.41    526.79 o 
  14   1   1     1763.80     1995.03    305.06 o 
 -14   2   1      266.54      367.64    167.96 o 
 -13   2   1      394.04      673.05    115.33 o 
 -12   2   1       25.85      150.41     90.96 o 
 -11   2   1      706.41      566.89    131.39 o 
 -10   2   1      374.68      578.12    216.59 o 
  -9   2   1     2578.94     2700.61    169.86 o 
  -8   2   1     4599.34     4582.88    233.32 o 
  -7   2   1       57.30      165.61     92.15 o 
  -6   2   1     1781.54     1825.32     97.62 o 
  -5   2   1     1489.83     2120.88     94.49 o 
  -4   2   1     8322.36     8575.35    166.38 o 
  -3   2   1    10013.96    10586.57    158.30 o 
  -2   2   1     5008.68     5325.27     95.71 o 
  -1   2   1     4162.70     4255.79    136.83 o 
   0   2   1     9153.39     9489.02    140.36 o 
   1   2   1       77.25      147.28     19.43 o 
   2   2   1    31250.54    31619.16    389.87 o 
   3   2   1      120.95      146.22     23.86 o 
   4   2   1     6920.87     7205.47    178.15 o 
   5   2   1     1570.15     1588.23     94.90 o 
   6   2   1      452.11      471.79     64.65 o 
   7   2   1     4909.93     4713.96    215.72 o 
   8   2   1      881.77      952.24    102.74 o 
   9   2   1     2541.59     2504.27    197.27 o 
  10   2   1      601.09      541.09    106.27 o 
  11   2   1      708.70      830.72    140.87 o 
  12   2   1     1067.95     1285.53    146.73 o 
  13   2   1      421.76      724.88    148.37 o 
  14   2   1     1630.90     1317.56    261.90 o 
 -14   3   1     7495.60     7727.89    361.01 o 
 -13   3   1     1243.04     1309.56    163.01 o 
 -12   3   1    15867.71    16756.28    478.81 o 
 -11   3   1      180.16      208.79    105.46 o 
 -10   3   1    23630.91    23845.52    596.85 o 
  -9   3   1     1758.28     1698.83    135.99 o 
  -8   3   1    13667.55    13841.72    396.31 o 
  -7   3   1    31542.54    31421.97    431.62 o 
  -6   3   1    11280.40    11804.89    244.58 o 
  -5   3   1    68159.99    69030.39    532.99 o 
  -4   3   1      498.99      611.44     44.78 o 
  -3   3   1    81106.53    81809.51    445.35 o 
  -2   3   1     6894.92     6799.63    143.26 o 
  -1   3   1    13551.93    13313.97    279.31 o 
   0   3   1    44661.79    45506.35    290.10 o 
   1   3   1     7526.21     7708.90    116.98 o 
   2   3   1   200374.50   201299.67    633.34 o 
   3   3   1    15386.32    16665.25    225.07 o 
   4   3   1    70428.75    71825.55    510.11 o 
   5   3   1     2317.86     2321.10    116.17 o 
   6   3   1    35600.76    35049.50    479.65 o 
   7   3   1    17139.84    17124.04    413.74 o 
   8   3   1    10219.27     9677.69    339.01 o 
   9   3   1    22704.91    22178.53    548.88 o 
  10   3   1     2178.24     2453.44    198.32 o 
  11   3   1    20331.37    20082.16    587.73 o 
  12   3   1      258.46       66.31    109.53 o 
  13   3   1    11686.69    12059.43    425.81 o 
  14   3   1     2436.31     2182.63    826.22 o 
 -14   4   1      966.66     1176.90    198.84 o 
 -13   4   1     2717.30     2877.92    219.47 o 
 -12   4   1      539.74      854.16    194.49 o 
 -11   4   1     4842.59     4717.43    365.09 o 
 -10   4   1      337.20      460.19    120.67 o 
  -9   4   1     4268.36     4601.17    251.18 o 
  -8   4   1     5550.19     5505.77    254.80 o 
  -7   4   1     2117.23     2249.45    119.56 o 
  -6   4   1    11225.48    11272.85    240.29 o 
  -5   4   1     1972.77     2300.51    112.11 o 
  -4   4   1    18517.25    18106.60    275.41 o 
  -3   4   1       14.88      376.95     35.36 o 
  -2   4   1    14900.93    14189.31    216.51 o 
  -1   4   1     1022.20      977.15     41.48 o 
   0   4   1    14931.15    15284.10    192.30 o 
   1   4   1    37764.40    38501.69    268.17 o 
   2   4   1     5034.79     5236.14    104.78 o 
   3   4   1    22775.32    22984.51    235.13 o 
   4   4   1       35.46      147.06     31.00 o 
   5   4   1    14713.51    14092.80    256.37 o 
   6   4   1     3767.43     4087.69    169.26 o 
   7   4   1    15173.61    15811.15    474.83 o 
   8   4   1     2515.14     2696.65    188.14 o 
   9   4   1      612.32      804.75    121.91 o 
  10   4   1     6699.46     6802.83    332.15 o 
  11   4   1        0.72      144.66     96.69 o 
  12   4   1     3406.59     3636.55    283.27 o 
  13   4   1       22.11      423.66    153.73 o 
  14   4   1     1479.26     1635.42    295.05 o 
 -14   5   1     8551.05     9158.62    469.65 o 
 -13   5   1      693.43      910.50    135.43 o 
 -12   5   1     8111.33     7909.86    398.81 o 
 -11   5   1       19.49       92.89    100.34 o 
 -10   5   1    10886.74    10945.48    485.30 o 
  -9   5   1     9399.15     9454.75    357.64 o 
  -8   5   1    20479.29    20858.69    494.15 o 
  -7   5   1    10935.27    11344.92    287.21 o 
  -6   5   1     3397.77     3478.24    138.34 o 
  -5   5   1    44860.51    44386.67    368.89 o 
  -4   5   1      241.00      365.89     38.17 o 
  -3   5   1    66919.84    67306.62    423.33 o 
  -2   5   1     5265.64     5077.38    137.56 o 
  -1   5   1    30272.80    29617.14    249.60 o 
   0   5   1    23975.21    22645.80    260.35 o 
   1   5   1    13322.65    13372.73    174.29 o 
   2   5   1    36845.37    37228.02    285.64 o 
   3   5   1       78.26      134.37     35.21 o 
   4   5   1    81021.69    81188.18    530.25 o 
   5   5   1     1567.54     1618.96     75.89 o 
   6   5   1    23613.22    23763.69    473.82 o 
   7   5   1     8728.57     8842.18    425.84 o 
   8   5   1     7455.14     7810.32    365.98 o 
   9   5   1    17331.01    17938.05    594.80 o 
  10   5   1     1604.69     1962.62    190.02 o 
  11   5   1    11023.25    10467.45    471.31 o 
  12   5   1        6.86      217.35    107.72 o 
  13   5   1     7849.32     7908.69    424.20 o 
  14   5   1     1453.52     1495.67    286.61 o 
 -14   6   1     1684.37     2164.61    440.75 o 
 -13   6   1     5846.07     5649.25    359.07 o 
 -12   6   1       43.19       72.57    107.70 o 
 -11   6   1     9443.21    10037.46    425.40 o 
 -10   6   1      260.15      439.84    114.20 o 
  -9   6   1     9704.28     9548.65    613.45 o 
  -8   6   1     3999.25     4114.57    226.18 o 
  -7   6   1     6069.46     6188.99    178.74 o 
  -6   6   1    22515.04    22070.42    370.24 o 
  -5   6   1     2284.04     2421.16    140.69 o 
  -4   6   1    27307.30    27063.15    291.58 o 
  -3   6   1     2386.92     2225.88     83.60 o 
  -2   6   1    25272.55    24621.20    305.47 o 
  -1   6   1     8357.29     8562.66    150.47 o 
   0   6   1     3563.90     3347.72    111.12 o 
   1   6   1    15575.12    15941.78    226.14 o 
   2   6   1     7719.01     7581.53    140.26 o 
   3   6   1    52836.34    53584.23    413.32 o 
   4   6   1       53.56      110.63     30.46 o 
   5   6   1    27055.34    27789.34    345.58 o 
   6   6   1     4680.46     4558.34    178.02 o 
   7   6   1     6186.17     5850.72    175.36 o 
   8   6   1    13935.90    14444.42    350.03 o 
   9   6   1     3147.18     3385.01    231.57 o 
  10   6   1     8224.91     8321.62    375.71 o 
  11   6   1      445.19      474.39    129.62 o 
  12   6   1     5613.50     5669.97    351.13 o 
  13   6   1      496.27      820.84    161.75 o 
 -13   7   1      133.58      197.27    121.14 o 
 -12   7   1     4167.41     4344.78    428.35 o 
 -11   7   1      300.12      639.08    169.75 o 
 -10   7   1     6303.09     6405.51    325.84 o 
  -9   7   1     3095.36     2981.11    164.59 o 
  -8   7   1     2986.07     3159.52    184.49 o 
  -7   7   1    14967.14    14594.77    385.16 o 
  -6   7   1     4798.36     5066.10    161.06 o 
  -5   7   1    11060.56    10998.60    197.32 o 
  -4   7   1      153.82      252.00     38.81 o 
  -3   7   1    32662.45    33072.89    338.13 o 
  -2   7   1     3076.00     3033.08    104.80 o 
  -1   7   1    18086.05    17829.36    236.92 o 
   0   7   1     3571.90     3390.86    122.75 o 
   1   7   1    10673.92    10656.89    200.36 o 
   2   7   1    26491.71    26903.34    297.06 o 
   3   7   1      460.96      467.80     49.96 o 
   4   7   1    19688.58    19084.67    290.75 o 
   5   7   1     2649.98     2761.77    149.45 o 
   6   7   1     9855.97     9788.93    246.10 o 
   7   7   1     4634.35     4638.41    197.51 o 
   8   7   1     7690.82     7128.49    251.59 o 
   9   7   1     7633.44     7342.46    277.00 o 
  10   7   1     1457.66     1439.15    226.04 o 
  11   7   1     3340.91     3581.26    272.77 o 
  12   7   1      597.33      654.74    151.17 o 
  13   7   1     6572.95     7227.25    415.66 o 
 -13   8   1     7219.79     7598.72    539.28 o 
 -12   8   1      323.75      204.97    130.85 o 
 -11   8   1     6737.73     6902.27    359.98 o 
 -10   8   1     4206.32     4368.04    273.95 o 
  -9   8   1    14340.16    14217.59    607.89 o 
  -8   8   1     7762.79     6954.52    273.76 o 
  -7   8   1    14074.88    13213.00    313.55 o 
  -6   8   1    12664.51    12270.05    274.33 o 
  -5   8   1      120.94      105.84     49.89 o 
  -4   8   1    30133.06    29426.79    314.55 o 
  -3   8   1     1338.28     1327.53     68.37 o 
  -2   8   1    22499.51    21845.82    297.75 o 
  -1   8   1    17592.39    17007.83    251.06 o 
   0   8   1    28503.16    28751.89    373.01 o 
   1   8   1    19751.01    19086.19    284.70 o 
   2   8   1     1160.11     1362.72     76.23 o 
   3   8   1    21325.79    21371.50    291.46 o 
   4   8   1       34.50      106.85     38.27 o 
   5   8   1    25859.45    24893.48    362.56 o 
   6   8   1     5817.07     5764.19    221.15 o 
   7   8   1     8741.78     8490.93    317.58 o 
   8   8   1    13274.36    12704.77    401.47 o 
   9   8   1     3120.90     3143.29    192.95 o 
  10   8   1    11586.77    11548.78    452.94 o 
  11   8   1      240.34      235.63    151.67 o 
  12   8   1    10246.44    10057.10    575.63 o 
  13   8   1      669.47      735.91    164.06 o 
 -12   9   1     2050.98     1194.72    231.17 o 
 -11   9   1       31.28      266.77    112.53 o 
 -10   9   1     1995.55     2164.40    201.19 o 
  -9   9   1     2277.67     2398.62    391.42 o 
  -8   9   1     1016.08     1300.96    187.94 o 
  -7   9   1     2814.71     2784.74    146.01 o 
  -6   9   1       18.02      101.63     57.91 o 
  -5   9   1     5904.65     5581.32    177.45 o 
  -4   9   1      862.54      948.90     77.41 o 
  -3   9   1     5473.48     5667.31    145.07 o 
  -2   9   1      388.08      450.80     54.36 o 
  -1   9   1     8561.33     8119.81    215.73 o 
   0   9   1     9101.58     8924.65    207.90 o 
   1   9   1     2065.00     2125.50    104.84 o 
   2   9   1    12013.32    12153.15    215.33 o 
   3   9   1        6.01       37.81     35.82 o 
   4   9   1     3081.17     2938.60    127.89 o 
   5   9   1      688.81      917.24     98.61 o 
   6   9   1     3983.66     3824.70    362.74 o 
   7   9   1     2468.43     2239.52    176.36 o 
   8   9   1     3897.15     3861.42    226.89 o 
   9   9   1     1249.61     1365.70    171.98 o 
  10   9   1       16.18      242.42    108.67 o 
  11   9   1     3215.16     3034.36    262.98 o 
  12   9   1        5.99      -50.94    119.25 o 
 -12  10   1        1.24       17.75    163.08 o 
 -11  10   1    13273.96    13107.78    674.75 o 
 -10  10   1      947.24     1204.04    196.12 o 
  -9  10   1     7077.34     6997.95    456.49 o 
  -8  10   1     9311.98     9345.40    818.45 o 
  -7  10   1     9963.74    10307.94    264.35 o 
  -6  10   1    25036.13    24468.88    560.38 o 
  -5  10   1     2072.00     1980.58    113.27 o 
  -4  10   1    15000.20    14761.29    293.20 o 
  -3  10   1     5505.37     5445.57    178.91 o 
  -2  10   1    35809.34    36115.41    507.94 o 
  -1  10   1     8662.47     8574.09    235.40 o 
   0  10   1    12597.08    12991.78    286.18 o 
   1  10   1    39445.41    40821.64    507.72 o 
   2  10   1     3788.63     3742.13    145.32 o 
   3  10   1    22050.48    22152.42    518.81 o 
   4  10   1       16.73       24.84     33.21 o 
   5  10   1    15036.41    15838.85    560.20 o 
   6  10   1     5062.56     5448.16    262.29 o 
   7  10   1     9630.06     9285.05    350.84 o 
   8  10   1     9828.79     9805.21    401.82 o 
   9  10   1     3149.54     3123.52    243.93 o 
  10  10   1    14654.34    14312.20    784.25 o 
  11  10   1      609.28      657.61    178.34 o 
  12  10   1    11176.88    10019.85    639.66 o 
 -11  11   1      713.50      869.80    222.63 o 
 -10  11   1      775.58      688.74    187.16 o 
  -9  11   1       13.94      202.09    129.67 o 
  -8  11   1      110.34      231.30     83.69 o 
  -7  11   1      300.69      329.54     97.29 o 
  -6  11   1        7.14       92.39     45.79 o 
  -5  11   1      815.00      745.21     77.65 o 
  -4  11   1      271.08      290.69     65.08 o 
  -3  11   1      511.92      545.42     95.93 o 
  -2  11   1       36.00      149.50     80.64 o 
  -1  11   1      253.25      256.46     68.17 o 
   0  11   1     2296.62     2206.76    150.13 o 
   1  11   1      298.40      400.90     64.90 o 
   2  11   1      825.28      974.41     81.38 o 
   3  11   1       80.57      192.53     62.44 o 
   4  11   1      408.48      393.33     87.50 o 
   5  11   1      873.76      846.76    113.89 o 
   6  11   1      459.33      628.26    105.71 o 
   7  11   1      805.88      796.71    168.80 o 
   8  11   1       21.57       88.48     89.95 o 
   9  11   1      311.05      173.95    100.10 o 
  10  11   1      292.02      432.47    124.76 o 
  11  11   1       60.01     -183.62    183.62 o 
 -11  12   1     9619.95    10810.71    726.96 o 
 -10  12   1     1614.62     1396.04    250.74 o 
  -9  12   1    13185.82    13181.23    659.39 o 
  -8  12   1     7606.59     7199.89    479.02 o 
  -7  12   1     3898.80     4004.91    347.30 o 
  -6  12   1    17070.66    16200.39    461.06 o 
  -5  12   1      719.04      858.71     86.82 o 
  -4  12   1    32662.60    32648.01    477.68 o 
  -3  12   1       47.15      161.82    113.22 o 
  -2  12   1    15369.11    15706.62    452.63 o 
  -1  12   1    19167.98    19124.74    389.72 o 
   0  12   1    12713.21    13184.05    323.70 o 
   1  12   1    25895.84    26193.66    408.79 o 
   2  12   1     1625.75     1682.30    120.80 o 
   3  12   1    23469.29    24062.27    464.31 o 
   4  12   1       17.40       47.04     73.08 o 
   5  12   1    12356.74    12697.62    402.28 o 
   6  12   1     2863.24     2870.35    289.23 o 
   7  12   1     7808.10     7581.55    404.77 o 
   8  12   1     9912.15     9459.26    413.58 o 
   9  12   1     4379.68     4291.99    312.45 o 
  10  12   1    11784.14    10323.33    690.12 o 
  11  12   1       58.70      -33.25    145.11 o 
 -10  13   1      175.49      348.41    168.33 o 
  -9  13   1       41.37       27.13    150.14 o 
  -8  13   1      189.72      113.43    151.03 o 
  -7  13   1     1508.96     1522.88    242.27 o 
  -6  13   1      752.68      813.13    123.39 o 
  -5  13   1       48.54       49.47     71.87 o 
  -4  13   1      478.63      438.01    100.86 o 
  -3  13   1      673.75      727.62    147.64 o 
  -2  13   1        9.05       34.97    116.01 o 
  -1  13   1      390.10      387.29     94.66 o 
   0  13   1       51.26       56.49     64.51 o 
   1  13   1       19.32       37.87     56.87 o 
   2  13   1      620.61      739.40     95.45 o 
   3  13   1        1.27       95.41     69.21 o 
   4  13   1      510.06      550.05    150.12 o 
   5  13   1        2.66       21.97    110.26 o 
   6  13   1      177.41      329.71    108.74 o 
   7  13   1      416.52      573.35    137.54 o 
   8  13   1       25.29      168.32    102.64 o 
   9  13   1      575.54      835.72    197.84 o 
  10  13   1       73.20       37.94    226.20 o 
  -9  14   1     6690.73     7367.88    529.64 o 
  -8  14   1     5645.62     5909.45    466.72 o 
  -7  14   1     4863.94     4615.92    400.06 o 
  -6  14   1    14236.49    13965.72    953.86 o 
  -5  14   1     1002.26      990.01    208.17 o 
  -4  14   1    20121.87    19492.18    748.00 o 
  -3  14   1     2038.78     1767.11    173.99 o 
  -2  14   1    16841.07    18684.18    539.84 o 
  -1  14   1     5951.24     6446.71    288.34 o 
   0  14   1     4151.55     4227.10    235.72 o 
   1  14   1    16440.23    16674.91    460.73 o 
   2  14   1     2981.89     3482.53    221.84 o 
   3  14   1    17227.27    17672.71    549.05 o 
   4  14   1      643.79      684.26    137.98 o 
   5  14   1    14234.68    13562.05    672.67 o 
   6  14   1     2501.16     2242.49    209.86 o 
   7  14   1     7323.70     7498.79    516.28 o 
   8  14   1     5385.80     5995.07    502.80 o 
   9  14   1     2534.58     1566.07    282.34 o 
  -8  15   1      952.75      763.89    192.08 o 
  -7  15   1      388.68      464.16    188.79 o 
  -6  15   1       29.88       23.39    140.31 o 
  -5  15   1     3555.80     3598.50    362.79 o 
  -4  15   1     1121.47      815.91    198.17 o 
  -3  15   1     1850.78     1850.38    257.69 o 
  -2  15   1       34.84      214.77     95.53 o 
  -1  15   1     1156.59     1353.36    199.04 o 
   0  15   1     2237.78     2532.26    197.22 o 
   1  15   1      799.14      586.76    116.77 o 
   2  15   1     1515.84     1453.65    181.23 o 
   3  15   1       37.88       95.25    137.47 o 
   4  15   1     2676.05     2925.39    246.32 o 
   5  15   1       13.16     -108.81    108.81 o 
   6  15   1      958.36      904.50    334.62 o 
   7  15   1      984.96     1215.95    232.18 o 
   8  15   1     1199.40     1110.31    246.92 o 
  -7  16   1     1639.75     1514.44    283.98 o 
  -6  16   1     8216.94     8598.00    601.47 o 
  -5  16   1      412.01      629.81    206.99 o 
  -4  16   1    14431.46    15001.13    715.58 o 
  -3  16   1      257.62      358.46    171.57 o 
  -2  16   1     7358.75     7400.99    495.04 o 
  -1  16   1     4679.95     4303.00    296.82 o 
   0  16   1     3720.08     4016.06    330.40 o 
   1  16   1     7820.40     8167.79    354.93 o 
   2  16   1      577.09      669.38    200.79 o 
   3  16   1    13771.64    13245.41    509.55 o 
   4  16   1        5.88     -158.08    158.08 o 
   5  16   1     6923.49     7366.45    508.81 o 
   6  16   1     1928.84     1949.11    308.06 o 
   7  16   1     6058.82     5836.61    483.70 o 
  -6  17   1     2102.45     1857.79    311.36 o 
  -5  17   1     2327.02     2255.73    420.47 o 
  -4  17   1       98.42        9.90    158.66 o 
  -3  17   1     3556.01     3753.88    387.51 o 
  -2  17   1      518.21      699.44    192.92 o 
  -1  17   1     2228.71     2198.75    467.07 o 
   0  17   1     2494.55     1807.36    225.13 o 
   1  17   1      792.84      912.32    146.84 o 
   2  17   1     4628.39     4873.63    592.20 o 
   3  17   1      310.36      182.78    175.55 o 
   4  17   1     2724.17     2685.80    327.40 o 
   5  17   1      817.81      975.48    235.47 o 
   6  17   1     4502.59     4215.02    424.72 o 
  -4  18   1     5696.87     5779.16    501.87 o 
  -3  18   1      185.30      277.22    197.55 o 
  -2  18   1     5533.22     6177.51    493.34 o 
  -1  18   1     1114.15     1260.18    252.01 o 
   0  18   1     1438.03     1689.84    422.63 o 
   1  18   1     4411.98     4158.39    600.30 o 
   2  18   1      627.76     1248.55    379.19 o 
   3  18   1     4538.54     5512.68    707.11 o 
 -14   0   2     2442.08     2790.59    387.41 o 
 -13   0   2    12642.14    12376.14    613.74 o 
 -12   0   2     6278.53     6379.76    417.16 o 
 -11   0   2     7083.86     6816.51    411.24 o 
 -10   0   2    34344.16    36637.48   1236.02 o 
  -9   0   2     3135.50     3268.46    354.98 o 
  -8   0   2    42597.75    42151.59    834.68 o 
  -7   0   2     1111.61     1141.90    136.80 o 
  -6   0   2    26490.85    26320.05    553.82 o 
  -5   0   2    26203.46    26202.75    497.38 o 
  -4   0   2    22639.88    21995.71    754.91 o 
  -3   0   2    55950.37    54679.19    447.18 o 
  -2   0   2    16430.02    16391.48    277.19 o 
  -1   0   2    76781.80    77904.73    756.42 o 
   0   0   2      147.62      248.12     47.30 o 
   1   0   2    30085.01    28423.99    521.72 o 
   2   0   2    35679.91    36355.63    684.33 o 
   3   0   2    11796.29    11046.34    328.08 o 
   4   0   2     8176.28     7060.02    208.62 o 
   5   0   2    19242.20    19714.53    399.63 o 
   6   0   2    47451.30    46747.09   1071.47 o 
   7   0   2     2614.08     2832.47    190.00 o 
   8   0   2    42849.99    44742.69    808.77 o 
   9   0   2     1174.77     1103.57    153.12 o 
  10   0   2    20384.36    21218.54    648.67 o 
  11   0   2    14668.77    15843.29   1617.34 o 
  12   0   2     7485.74     7547.49    443.38 o 
  13   0   2    13023.32    12563.01    601.38 o 
  14   0   2      661.27     1013.69    376.26 o 
 -14   1   2      166.04      118.71    109.95 o 
 -13   1   2       50.95       48.27     93.66 o 
 -12   1   2       61.55       -5.43    102.94 o 
 -11   1   2      450.18      452.49    152.90 o 
 -10   1   2      515.94      838.88    131.17 o 
  -9   1   2      486.29      497.43     74.62 o 
  -8   1   2      128.59      479.98     79.48 o 
  -7   1   2      976.81      934.09     88.17 o 
  -6   1   2      127.33      378.44     49.09 o 
  -5   1   2      540.28      626.06     53.48 o 
  -4   1   2     1207.83     1241.92     62.32 o 
  -3   1   2     1464.24     1840.57     72.07 o 
  -2   1   2       59.46      121.45     39.33 o 
  -1   1   2    13180.00    13294.39    146.73 o 
   0   1   2     1523.63     1691.00     49.93 o 
   1   1   2     3480.69     3500.46     75.95 o 
   2   1   2      118.00      248.36     24.88 o 
   3   1   2    19557.68    20636.59    284.12 o 
   4   1   2     5082.25     5716.62    171.30 o 
   5   1   2     2592.99     2700.03    119.24 o 
   6   1   2     1205.90     1301.10    104.94 o 
   7   1   2       52.80       -6.56     46.92 o 
   8   1   2       70.68       85.22     60.81 o 
   9   1   2     3330.12     3405.83    254.12 o 
  10   1   2      325.09      547.01     90.15 o 
  11   1   2      565.75      408.10     88.81 o 
  12   1   2     2095.74     2121.07    170.20 o 
  13   1   2      337.33      475.29    142.39 o 
  14   1   2      391.45      440.99    441.76 o 
 -14   2   2      787.37      428.73    119.06 o 
 -13   2   2     6929.59     7195.09    391.27 o 
 -12   2   2     9385.18     9725.80    553.40 o 
 -11   2   2     7559.05     7525.35    354.07 o 
 -10   2   2    12434.96    12806.27    366.88 o 
  -9   2   2     2280.90     2337.84    153.14 o 
  -8   2   2    32907.56    32671.73    508.32 o 
  -7   2   2     1068.09      987.66     82.01 o 
  -6   2   2    53072.86    51732.94    498.70 o 
  -5   2   2    14682.53    13877.96    234.08 o 
  -4   2   2    11262.39    10951.11    160.36 o 
  -3   2   2    58145.17    59886.45    508.55 o 
  -2   2   2     9509.14     9186.13    339.74 o 
  -1   2   2    58251.50    55600.72   1138.63 o 
   0   2   2     1446.28     1316.53     44.18 o 
   1   2   2    46607.80    47619.58    237.82 o 
   2   2   2      395.35      454.36     29.53 o 
   3   2   2    32477.59    32293.72    296.96 o 
   4   2   2    13541.02    12330.64    251.75 o 
   5   2   2    14338.18    14583.93    282.21 o 
   6   2   2    25748.52    25535.86    456.20 o 
   7   2   2     1467.74     1502.57    130.02 o 
   8   2   2    32223.18    31367.19    599.52 o 
   9   2   2     1280.56     1298.82    139.85 o 
  10   2   2    23597.96    23357.43    591.84 o 
  11   2   2     8328.15     8429.39    312.75 o 
  12   2   2     4636.65     4496.44    244.70 o 
  13   2   2    15005.60    15455.88    571.33 o 
  14   2   2      512.34      246.17    181.47 o 
 -14   3   2     1048.99      911.97    185.02 o 
 -13   3   2      457.70      520.20    166.01 o 
 -12   3   2     1465.15     1365.95    171.60 o 
 -11   3   2      522.82      539.76    113.80 o 
 -10   3   2      259.49      350.63     84.65 o 
  -9   3   2     8149.66     8029.37    271.47 o 
  -8   3   2      213.87      505.05     96.29 o 
  -7   3   2     1439.67     1561.24     99.35 o 
  -6   3   2     4086.06     4333.58    147.36 o 
  -5   3   2    11023.42    11948.57    216.18 o 
  -4   3   2     5443.80     5755.27    131.58 o 
  -3   3   2    13100.65    13359.10    350.76 o 
  -2   3   2    12850.01    12976.19    312.58 o 
  -1   3   2      347.56      466.48     93.43 o 
   0   3   2     4223.36     4271.26     83.10 o 
   1   3   2    25947.56    27529.17    200.79 o 
   2   3   2      835.33      830.55     38.94 o 
   3   3   2    10999.46    11291.75    155.76 o 
   4   3   2      156.08      160.98     32.07 o 
   5   3   2     2295.52     2487.09    106.82 o 
   6   3   2       18.57      102.41     54.34 o 
   7   3   2     8935.68     8798.52    347.99 o 
   8   3   2     1401.11     1507.43    144.34 o 
   9   3   2     2182.95     2412.03    190.08 o 
  10   3   2     3041.30     3305.84    229.42 o 
  11   3   2     1258.60     1539.56    185.70 o 
  12   3   2     1879.31     1917.96    171.36 o 
  13   3   2      261.24      541.19    142.71 o 
  14   3   2     2133.44     2094.07    497.00 o 
 -14   4   2     1995.72     2190.93    305.46 o 
 -13   4   2     7655.36     7999.33    406.71 o 
 -12   4   2     2271.18     2545.67    252.21 o 
 -11   4   2     3787.55     4041.53    223.68 o 
 -10   4   2     9543.37     9592.27    317.32 o 
  -9   4   2     1425.01     1497.11    152.16 o 
  -8   4   2    19623.79    19634.02    474.69 o 
  -7   4   2     1421.10     1438.49     96.33 o 
  -6   4   2    27399.74    26781.81    421.40 o 
  -5   4   2    14191.64    14555.25    238.08 o 
  -4   4   2    26953.35    27361.57    383.50 o 
  -3   4   2    48719.30    46703.92    408.44 o 
  -2   4   2      277.83      431.40     73.30 o 
  -1   4   2    47981.51    47867.59    575.88 o 
   0   4   2      611.25      588.40     39.84 o 
   1   4   2     7351.88     6319.98    107.51 o 
   2   4   2    10786.08    10032.77    134.32 o 
   3   4   2    38817.48    38210.58    312.73 o 
   4   4   2     9863.14     9518.88    155.70 o 
   5   4   2    18686.28    18941.42    267.61 o 
   6   4   2    20544.07    19318.71    358.33 o 
   7   4   2     1543.02     1521.95    131.72 o 
   8   4   2    18291.83    17846.69    473.32 o 
   9   4   2     3153.53     3078.52    217.29 o 
  10   4   2    13415.59    13812.84    469.49 o 
  11   4   2     6240.69     6483.08    342.93 o 
  12   4   2     6367.44     6726.84    367.61 o 
  13   4   2     5103.16     5188.79    341.58 o 
  14   4   2       21.25      -25.25    177.90 o 
 -14   5   2     3844.46     4124.22    412.49 o 
 -13   5   2     1075.64     1006.89    166.91 o 
 -12   5   2     1567.74     1689.22    163.56 o 
 -11   5   2     2053.50     2419.93    178.59 o 
 -10   5   2     1617.45     1826.29    146.35 o 
  -9   5   2     2830.39     3093.11    210.01 o 
  -8   5   2      718.36      762.11    105.50 o 
  -7   5   2    18406.79    18406.81    353.46 o 
  -6   5   2     4233.42     4528.14    150.74 o 
  -5   5   2    16707.55    17282.66    258.78 o 
  -4   5   2    18313.04    17656.99    685.04 o 
  -3   5   2    13221.95    13276.27    288.02 o 
  -2   5   2    20490.02    19555.02    648.69 o 
  -1   5   2      267.86      415.24     41.32 o 
   0   5   2     6766.81     6160.73    116.06 o 
   1   5   2    10789.42    11196.30    169.57 o 
   2   5   2    26833.78    27778.24    273.14 o 
   3   5   2     7163.71     7052.41    145.89 o 
   4   5   2     7958.20     8008.81    162.72 o 
   5   5   2     7478.30     7131.63    151.10 o 
   6   5   2     1420.93     1512.51     87.38 o 
   7   5   2     5845.25     5948.67    262.23 o 
   8   5   2      199.65      195.02     71.45 o 
   9   5   2     9749.79     9798.36    381.69 o 
  10   5   2     1381.41     1762.13    180.71 o 
  11   5   2     3419.10     3496.95    303.53 o 
  12   5   2     3970.28     3986.48    295.69 o 
  13   5   2      837.92      941.26    168.77 o 
 -14   6   2      710.11     1165.74    343.80 o 
 -13   6   2     2657.26     3607.84    379.29 o 
 -12   6   2     2315.53     2723.92    195.90 o 
 -11   6   2     4255.68     4063.62    224.02 o 
 -10   6   2     5389.90     5760.20    244.15 o 
  -9   6   2      382.07      783.27    142.70 o 
  -8   6   2    16370.55    15978.51    357.27 o 
  -7   6   2      140.69      202.96     60.09 o 
  -6   6   2    15666.36    15163.97    370.75 o 
  -5   6   2    11579.82    11661.04    328.26 o 
  -4   6   2    10442.22    10326.01    244.13 o 
  -3   6   2    31880.79    31885.45    796.72 o 
  -2   6   2      888.24      764.60     84.71 o 
  -1   6   2    14555.99    13228.57    232.07 o 
   0   6   2        8.68       38.68     23.16 o 
   1   6   2     8710.67     8383.88    146.52 o 
   2   6   2     5248.89     5742.02    135.49 o 
   3   6   2     3211.76     3108.38    103.34 o 
   4   6   2    42775.23    41285.25    450.89 o 
   5   6   2    13233.89    11779.79   1906.78 o 
   6   6   2     7637.89     7521.67    232.01 o 
   7   6   2      664.28      615.39     74.83 o 
   8   6   2    13358.40    12486.06    324.13 o 
   9   6   2     1634.23     1592.26    150.28 o 
  10   6   2     8571.54     8190.58    438.10 o 
  11   6   2     2400.33     2280.44    267.12 o 
  12   6   2     1423.64     1303.67    179.98 o 
  13   6   2     7285.51     7670.59    421.15 o 
 -13   7   2     2891.60     2774.15    348.82 o 
 -12   7   2     5906.12     6088.79    351.30 o 
 -11   7   2     4508.55     4923.68    280.42 o 
 -10   7   2     1098.54     1039.68    132.79 o 
  -9   7   2    12312.35    12106.60    305.42 o 
  -8   7   2      600.36      645.41     68.94 o 
  -7   7   2    15495.29    14691.99    633.23 o 
  -6   7   2     5376.61     5600.33    163.29 o 
  -5   7   2    25060.98    24076.20    467.27 o 
  -4   7   2    21567.21    20894.88    363.52 o 
  -3   7   2     4615.86     4797.08    234.29 o 
  -2   7   2    35213.36    36061.42    412.72 o 
  -1   7   2       37.81       62.90     34.32 o 
   0   7   2    26265.54    25627.77    277.20 o 
   1   7   2     2714.15     2714.26     96.61 o 
   2   7   2    12422.77    11864.11    203.10 o 
   3   7   2    19334.55    18903.65    261.77 o 
   4   7   2    17309.37    17769.72    294.85 o 
   5   7   2    14854.58    14761.30    325.27 o 
   6   7   2     4064.89     3760.66    193.09 o 
   7   7   2    16377.81    15348.92    350.52 o 
   8   7   2      268.61      192.23     63.25 o 
   9   7   2     8693.45     9428.34    505.69 o 
  10   7   2     3631.22     4269.71    340.23 o 
  11   7   2     7350.59     7056.07    375.75 o 
  12   7   2     5408.71     5140.66    343.85 o 
  13   7   2     1903.28     1851.24    246.36 o 
 -13   8   2     2010.05     1789.17    337.42 o 
 -12   8   2      626.32      736.06    441.95 o 
 -11   8   2     1585.41     1904.48    198.19 o 
 -10   8   2     3159.22     3088.39    202.90 o 
  -9   8   2      128.39      173.27     49.34 o 
  -8   8   2     9159.01     8860.76    245.54 o 
  -7   8   2     2695.30     2826.36    130.41 o 
  -6   8   2     9096.96     9009.04    281.36 o 
  -5   8   2      963.91     1092.21    100.21 o 
  -4   8   2     6258.59     6550.39    198.48 o 
  -3   8   2     8959.07     8728.48    160.32 o 
  -2   8   2     1228.81     1468.52     96.91 o 
  -1   8   2    11785.79    11990.49    242.06 o 
   0   8   2       86.06       97.41     30.50 o 
   1   8   2     3440.70     3115.63    109.78 o 
   2   8   2     6264.25     6442.34    160.14 o 
   3   8   2     5299.44     5125.68    145.80 o 
   4   8   2     3424.40     3501.64    149.15 o 
   5   8   2      193.09      280.17     59.22 o 
   6   8   2     7860.92     7500.89    253.79 o 
   7   8   2     1257.58     1135.19    110.86 o 
   8   8   2     5591.92     5161.66    234.12 o 
   9   8   2      293.61      253.46    103.13 o 
  10   8   2     2619.28     2746.59    241.36 o 
  11   8   2     3095.46     2815.78    251.51 o 
  12   8   2     1508.91     1447.97    192.15 o 
 -12   9   2     4990.34     5306.74    453.57 o 
 -11   9   2    12007.01    11003.69    607.99 o 
 -10   9   2     2565.40     2856.50    314.61 o 
  -9   9   2    15593.42    15314.15    897.39 o 
  -8   9   2        1.02       56.03     29.70 o 
  -7   9   2    33339.07    32653.34    681.48 o 
  -6   9   2     3233.87     3387.62    184.59 o 
  -5   9   2    12203.29    11990.58    320.06 o 
  -4   9   2    22995.39    21388.47    589.92 o 
  -3   9   2     5714.94     6051.57    158.88 o 
  -2   9   2    35438.88    36092.01    529.68 o 
  -1   9   2     1553.43     1655.10     95.89 o 
   0   9   2    38130.46    37616.44    383.66 o 
   1   9   2     5938.44     6177.70    154.13 o 
   2   9   2    15185.95    14830.15    242.41 o 
   3   9   2    10257.12    10498.94    220.96 o 
   4   9   2    11574.53    11096.69    272.26 o 
   5   9   2    24563.76    24087.51    455.08 o 
   6   9   2     4461.16     4620.44    243.26 o 
   7   9   2    13654.78    13996.33    377.96 o 
   8   9   2     1020.84     1086.24    124.19 o 
   9   9   2    14829.51    15531.26    522.38 o 
  10   9   2     4344.96     4161.05    285.80 o 
  11   9   2    10207.64     9687.77    633.89 o 
  12   9   2     7604.36     7235.64    413.68 o 
 -12  10   2      170.86      260.84    173.35 o 
 -11  10   2      683.19      738.92    249.79 o 
 -10  10   2      537.58      498.14    294.72 o 
  -9  10   2       38.05      151.88     99.72 o 
  -8  10   2     1385.27     1594.50    164.91 o 
  -7  10   2      113.15      265.60    159.02 o 
  -6  10   2     2679.86     2767.30    172.82 o 
  -5  10   2     1166.89     1367.05    119.56 o 
  -4  10   2     1124.65     1230.82    116.28 o 
  -3  10   2      751.08      751.82     72.98 o 
  -2  10   2     1464.85     1496.45    116.55 o 
  -1  10   2      648.43      689.05     74.63 o 
   0  10   2      480.41      433.72     55.60 o 
   1  10   2     4145.21     4145.26    150.82 o 
   2  10   2      685.91      921.40     78.45 o 
   3  10   2     1573.59     1493.14    104.89 o 
   4  10   2       91.80       84.44     67.86 o 
   5  10   2     1038.51     1007.35    122.21 o 
   6  10   2      495.50      392.21    102.07 o 
   7  10   2        4.55      115.72     94.17 o 
   8  10   2     1441.02     1334.36    166.57 o 
   9  10   2      105.25       44.83     96.48 o 
  10  10   2     2250.24     2000.83    217.88 o 
  11  10   2       71.80      300.66    134.95 o 
  12  10   2      208.07       47.01    224.48 o 
 -11  11   2    10004.01    10382.73    865.99 o 
 -10  11   2     2328.14     2655.24    324.68 o 
  -9  11   2    17459.68    16070.22    968.25 o 
  -8  11   2      150.80      164.31    129.29 o 
  -7  11   2    19708.24    18596.60    459.35 o 
  -6  11   2     8223.94     8101.61    291.37 o 
  -5  11   2    19981.11    19948.60    446.15 o 
  -4  11   2     9280.36     8858.34    302.30 o 
  -3  11   2     3636.53     3325.72    183.87 o 
  -2  11   2    29705.41    29219.43    652.78 o 
  -1  11   2      343.28      413.85     70.14 o 
   0  11   2    35875.60    36577.77    452.69 o 
   1  11   2     3001.87     2993.26    137.31 o 
   2  11   2    20892.40    20879.57    356.88 o 
   3  11   2    10001.12     9745.59    267.32 o 
   4  11   2    11205.63    11662.69    383.07 o 
   5  11   2    12376.21    12761.98    410.46 o 
   6  11   2      848.12      819.71    112.75 o 
   7  11   2    22638.39    22552.96    614.24 o 
   8  11   2      186.32      290.52    118.39 o 
   9  11   2    16288.29    16849.37    568.41 o 
  10  11   2     4638.14     4434.61    317.08 o 
  11  11   2     7954.10     8513.86    833.43 o 
 -11  12   2       12.35      125.01    203.03 o 
 -10  12   2        0.88      352.60    310.54 o 
  -9  12   2      195.33      332.26    186.13 o 
  -8  12   2        6.96      -59.00    137.58 o 
  -7  12   2      354.94      541.43     94.39 o 
  -6  12   2       64.61      206.76     69.04 o 
  -5  12   2      260.83      389.57     87.33 o 
  -4  12   2        0.44       70.46     63.45 o 
  -3  12   2      225.74      196.41     68.03 o 
  -2  12   2      107.25       -8.34     76.40 o 
  -1  12   2       34.40      -50.12     89.18 o 
   0  12   2       27.67       16.69     49.57 o 
   1  12   2        0.89      105.77     54.55 o 
   2  12   2      140.65      174.81     55.56 o 
   3  12   2      310.89      101.63     75.09 o 
   4  12   2      257.87      168.86     70.25 o 
   5  12   2      841.25      858.89    112.30 o 
   6  12   2       65.24       16.49    100.29 o 
   7  12   2      122.95       93.07     90.67 o 
   8  12   2       72.34       45.90    103.28 o 
   9  12   2      170.35      408.03    129.02 o 
  10  12   2        4.47     -101.55    140.19 o 
 -10  13   2     1938.04     1599.74    289.46 o 
  -9  13   2    13563.46    13168.49    682.14 o 
  -8  13   2       76.65      195.31    188.31 o 
  -7  13   2    12509.97    12531.15    630.38 o 
  -6  13   2     4038.72     4234.98    366.70 o 
  -5  13   2     9506.25     9308.61    331.02 o 
  -4  13   2    19195.08    17799.60    468.21 o 
  -3  13   2     6931.29     7559.15    304.89 o 
  -2  13   2    16069.45    17240.44    488.09 o 
  -1  13   2       20.24       88.37     61.64 o 
   0  13   2    20584.66    20073.07    408.42 o 
   1  13   2     2592.11     2479.86    140.18 o 
   2  13   2    20223.57    21267.06    435.67 o 
   3  13   2     9126.91     9355.37    317.05 o 
   4  13   2     7947.87     7591.71    305.71 o 
   5  13   2    15442.35    14357.09    503.27 o 
   6  13   2     2193.97     2006.45    197.01 o 
   7  13   2    15652.94    16003.83    550.13 o 
   8  13   2      417.04      548.58    150.60 o 
   9  13   2    13462.16    14071.44    840.24 o 
  10  13   2     2921.63     2479.89    684.78 o 
  -9  14   2      109.10        6.84    309.66 o 
  -8  14   2       67.97      146.22    165.99 o 
  -7  14   2      801.50      247.31    158.18 o 
  -6  14   2      652.37      752.10    194.85 o 
  -5  14   2      762.51      880.92    197.80 o 
  -4  14   2     1920.11     1489.39    153.99 o 
  -3  14   2       75.51      141.89     56.10 o 
  -2  14   2       26.84      126.15     95.37 o 
  -1  14   2     1444.72     1422.73    171.27 o 
   0  14   2       28.37       21.01     72.82 o 
   1  14   2     1060.34     1053.80    131.39 o 
   2  14   2     1141.30     1282.12    145.51 o 
   3  14   2      189.56       65.32     84.24 o 
   4  14   2     2051.38     1892.07    197.81 o 
   5  14   2       40.23       59.95    105.97 o 
   6  14   2      385.75      377.43    111.91 o 
   7  14   2        5.62      453.00    180.83 o 
   8  14   2     1461.80     1593.28    253.87 o 
   9  14   2        8.47      -48.00    147.63 o 
  -8  15   2       97.06      132.83    197.54 o 
  -7  15   2    10987.65    10801.45    629.39 o 
  -6  15   2     3378.98     2823.22    620.36 o 
  -5  15   2     7161.73     7151.66    784.23 o 
  -4  15   2    11854.87    11986.33    620.37 o 
  -3  15   2     2472.81     2059.04    275.66 o 
  -2  15   2    18172.98    18258.56    543.16 o 
  -1  15   2       94.03      173.41    107.92 o 
   0  15   2     9922.89    10716.05    387.62 o 
   1  15   2     1252.18     1096.67    136.12 o 
   2  15   2    11139.12    10932.12    394.33 o 
   3  15   2     7704.08     7780.89    327.05 o 
   4  15   2     6795.49     6650.15    363.51 o 
   5  15   2    11492.15    10528.71    460.18 o 
   6  15   2      593.25      205.61    143.09 o 
   7  15   2    11283.46    10680.17    609.70 o 
   8  15   2       65.58      -54.53    146.14 o 
  -7  16   2      107.49       35.59    348.31 o 
  -6  16   2     1786.41     2084.01    310.79 o 
  -5  16   2     1949.41     1908.04    434.99 o 
  -4  16   2     2126.90     2244.27    304.15 o 
  -3  16   2     3168.15     3594.76    356.01 o 
  -2  16   2      962.23      704.05    196.79 o 
  -1  16   2     2272.52     2112.50    337.64 o 
   0  16   2      489.77      596.74    148.42 o 
   1  16   2     4097.71     4160.29    261.06 o 
   2  16   2      989.62      774.87    260.12 o 
   3  16   2     2035.91     2205.14    198.28 o 
   4  16   2     1664.81     1581.92    192.68 o 
   5  16   2      339.19      206.24    158.67 o 
   6  16   2     3978.15     3511.67    375.35 o 
   7  16   2       71.16      227.23    268.22 o 
  -6  17   2     1490.98     1223.02    244.38 o 
  -5  17   2     4810.42     4952.94    453.47 o 
  -4  17   2     6181.98     5759.95    475.65 o 
  -3  17   2     1346.27     1534.70    344.14 o 
  -2  17   2    10157.79     9632.82    587.69 o 
  -1  17   2       51.17       90.32    151.07 o 
   0  17   2     6776.38     6798.27    593.75 o 
   1  17   2      828.96      977.74    145.81 o 
   2  17   2     5077.46     5690.20    787.75 o 
   3  17   2     4203.09     4302.57    389.59 o 
   4  17   2     1893.80     1947.97    280.96 o 
   5  17   2     7149.77     6732.63    509.89 o 
  -3  18   2     3911.52     3333.04    737.73 o 
  -2  18   2      605.89     1044.01    214.07 o 
  -1  18   2     5820.50     5421.90    467.00 o 
   0  18   2        8.62     -234.61    302.25 o 
   1  18   2     4249.76     3761.82    572.10 o 
   2  18   2     1395.98      705.51    350.89 o 
   3  18   2     3406.40     3326.90    432.88 o 
 -14   1   3      983.53      860.77    137.90 o 
 -13   1   3    15260.73    14836.03    633.47 o 
 -12   1   3      291.80      178.87     96.94 o 
 -11   1   3    24020.74    24865.24    627.74 o 
 -10   1   3     6702.77     6467.03    404.63 o 
  -9   1   3    18140.87    17704.39    405.55 o 
  -8   1   3    15540.40    15843.97    359.44 o 
  -7   1   3     7443.33     7388.21    227.32 o 
  -6   1   3    31774.98    30905.88    421.86 o 
  -5   1   3      823.97      939.00     83.65 o 
  -4   1   3    35273.11    34566.36    649.78 o 
  -3   1   3      865.94      890.40     55.83 o 
  -2   1   3    52333.86    51533.68    410.29 o 
  -1   1   3    40544.28    40449.65    366.26 o 
   0   1   3    42262.42    43178.46    306.19 o 
   1   1   3   108819.97   109302.52    459.14 o 
   2   1   3     2396.01     2520.13     69.62 o 
   3   1   3    47292.89    45845.58    471.87 o 
   4   1   3      231.89      250.69     42.29 o 
   5   1   3    41730.87    40881.42    501.95 o 
   6   1   3    10841.56    10560.92    281.53 o 
   7   1   3    15798.60    16159.65    286.17 o 
   8   1   3    19848.38    19461.10    462.21 o 
   9   1   3     5571.58     5753.23    219.77 o 
  10   1   3    20923.39    21077.36    444.65 o 
  11   1   3        1.59      -24.87     65.64 o 
  12   1   3    16525.57    17112.58    451.07 o 
  13   1   3     2720.37     2571.44    417.18 o 
  14   1   3     6776.35     6974.49    582.89 o 
 -14   2   3      609.86      307.26    104.21 o 
 -13   2   3      244.83      352.88    121.23 o 
 -12   2   3     1594.48     1282.96    174.90 o 
 -11   2   3      135.92      574.54    120.62 o 
 -10   2   3     2667.92     2802.54    204.59 o 
  -9   2   3     1064.05     1215.73    115.28 o 
  -8   2   3      948.26     1293.85    118.82 o 
  -7   2   3      987.87      885.88     74.65 o 
  -6   2   3     1313.05     1435.34     85.79 o 
  -5   2   3     1043.53      940.24     64.17 o 
  -4   2   3       14.67      238.38     32.59 o 
  -3   2   3    10810.49    10848.16    173.56 o 
  -2   2   3       65.61      210.24     32.52 o 
  -1   2   3     6483.34     6532.57    105.65 o 
   0   2   3      127.01      133.95     21.09 o 
   1   2   3      938.32     1132.80     43.36 o 
   2   2   3     5312.81     5548.92     86.13 o 
   3   2   3     2526.72     2752.92     76.57 o 
   4   2   3    11416.72    12092.98    200.38 o 
   5   2   3      108.09       18.12     36.25 o 
   6   2   3     2695.14     2570.82    146.56 o 
   7   2   3       59.98       85.53     51.54 o 
   8   2   3     3697.64     3817.75    270.37 o 
   9   2   3     1095.24     1080.32    130.68 o 
  10   2   3      208.66      198.98    107.13 o 
  11   2   3      410.33      412.79     87.55 o 
  12   2   3     1112.08     1187.81    134.00 o 
  13   2   3     1499.15     1850.92    313.76 o 
  14   2   3      153.49      379.61    211.04 o 
 -14   3   3     1108.26     1365.62    196.56 o 
 -13   3   3    12373.80    12699.06    506.54 o 
 -12   3   3      374.23      348.65    114.66 o 
 -11   3   3    16293.34    16307.97    505.99 o 
 -10   3   3     4564.92     4474.59    252.91 o 
  -9   3   3    12381.06    12656.12    337.62 o 
  -8   3   3    22335.00    22006.23    410.15 o 
  -7   3   3     8402.77     8448.56    216.14 o 
  -6   3   3    34591.12    35186.21    397.77 o 
  -5   3   3     2794.07     3222.21    110.06 o 
  -4   3   3    35944.91    35514.95    325.09 o 
  -3   3   3    11237.02    11332.21    157.97 o 
  -2   3   3    29455.75    29142.26    496.11 o 
  -1   3   3    26186.54    25328.21    298.76 o 
   0   3   3    24319.32    23879.76    210.68 o 
   1   3   3    24382.53    23584.95    204.50 o 
   2   3   3     8378.08     8535.39    126.67 o 
   3   3   3    37317.58    36585.56    270.62 o 
   4   3   3     3566.76     3676.23    103.29 o 
   5   3   3    22857.90    21697.86    281.71 o 
   6   3   3    11400.04    11507.84    317.72 o 
   7   3   3    15945.05    15478.26    355.44 o 
   8   3   3    15888.37    15075.31    544.88 o 
   9   3   3     2665.30     2892.19    204.34 o 
  10   3   3    17831.62    18021.62    620.00 o 
  11   3   3       11.26       73.38     73.46 o 
  12   3   3    12826.09    13117.01    404.78 o 
  13   3   3     1378.88     1338.26    271.32 o 
 -14   4   3     2639.93     2508.47    331.26 o 
 -13   4   3      128.06      232.76    125.10 o 
 -12   4   3     5381.53     5533.06    381.38 o 
 -11   4   3       74.95      533.12    144.15 o 
 -10   4   3     9243.24     8836.79    301.97 o 
  -9   4   3     4274.21     4107.08    193.49 o 
  -8   4   3     1159.26     1625.75    103.25 o 
  -7   4   3    10366.81    10197.17    207.41 o 
  -6   4   3      729.73      985.32     62.37 o 
  -5   4   3    12508.41    12331.82    183.20 o 
  -4   4   3      625.87      685.08     42.15 o 
  -3   4   3    17925.79    18271.28    576.36 o 
  -2   4   3     3724.85     3811.65    195.83 o 
  -1   4   3     4650.66     4491.57    141.60 o 
   0   4   3      263.34      436.11     35.20 o 
   1   4   3       58.31      112.30     20.71 o 
   2   4   3    25091.25    25536.37    221.05 o 
   3   4   3      258.45      355.15     36.06 o 
   4   4   3     4957.44     4578.98    110.68 o 
   5   4   3     6348.47     6186.08    142.06 o 
   6   4   3     7908.85     7818.07    193.40 o 
   7   4   3     5278.14     5635.90    222.99 o 
   8   4   3     7441.81     7230.13    306.19 o 
   9   4   3     4082.25     4006.99    244.68 o 
  10   4   3        9.00      102.77     86.22 o 
  11   4   3     3145.84     3250.20    247.75 o 
  12   4   3      259.73      423.69    129.18 o 
  13   4   3     1648.66     1993.29    324.02 o 
 -14   5   3      683.83      886.14    256.56 o 
 -13   5   3     8663.84     8754.85    560.55 o 
 -12   5   3       46.17      252.79    109.61 o 
 -11   5   3    10621.96    10938.88    410.53 o 
 -10   5   3     1910.23     1815.87    142.83 o 
  -9   5   3     8000.35     7807.34    256.02 o 
  -8   5   3     8786.47     9053.30    223.14 o 
  -7   5   3     2053.98     2470.60    130.96 o 
  -6   5   3    31596.71    31527.96    360.73 o 
  -5   5   3     1897.04     1798.57    156.50 o 
  -4   5   3    38952.19    35390.79   1013.79 o 
  -3   5   3     4003.58     3820.82    218.15 o 
  -2   5   3    20145.65    19658.80    597.21 o 
  -1   5   3    12298.68    11859.32    183.03 o 
   0   5   3    11954.11    12244.51    190.58 o 
   1   5   3     9552.85     8506.49    141.01 o 
   2   5   3     2955.56     3105.10     89.90 o 
   3   5   3    23077.12    21953.66    262.53 o 
   4   5   3       31.44       83.41     29.20 o 
   5   5   3    24763.84    25051.49    321.71 o 
   6   5   3     4352.10     4216.19    153.36 o 
   7   5   3    13831.79    13368.23    301.10 o 
   8   5   3     6165.52     6063.97    230.63 o 
   9   5   3     1535.73     1503.39    128.58 o 
  10   5   3    10517.07    11231.04    434.13 o 
  11   5   3        4.62       85.46     99.89 o 
  12   5   3     8913.15     9179.95    435.09 o 
  13   5   3      727.80      448.79    199.78 o 
 -14   6   3     5594.80     5812.87    494.32 o 
 -13   6   3      133.22      425.26    188.50 o 
 -12   6   3     7745.20     8390.87    530.67 o 
 -11   6   3     1094.91     1314.51    154.25 o 
 -10   6   3     6922.08     6920.52    254.81 o 
  -9   6   3     6634.64     6797.55    232.80 o 
  -8   6   3     7417.61     7386.60    230.26 o 
  -7   6   3    17507.05    17429.26    262.74 o 
  -6   6   3      102.04      299.73     40.86 o 
  -5   6   3    30612.60    31546.93    654.67 o 
  -4   6   3     3000.48     3233.66    153.41 o 
  -3   6   3    21161.63    21130.05    644.75 o 
  -2   6   3    12648.12    12192.04    500.07 o 
  -1   6   3     9727.61     9770.79    155.48 o 
   0   6   3    16357.19    15879.65    218.07 o 
   1   6   3    13419.71    13737.33    209.78 o 
   2   6   3     6926.29     6519.50    147.53 o 
   3   6   3     2025.22     2009.48     77.51 o 
   4   6   3    31004.82    30133.66    362.48 o 
   5   6   3     4416.17     4869.54    166.61 o 
   6   6   3    13125.11    12709.39    300.24 o 
   7   6   3     8345.73     7675.94    226.60 o 
   8   6   3     2590.68     2352.83    135.63 o 
   9   6   3     9509.54     9184.03    307.53 o 
  10   6   3      231.14      408.90    109.16 o 
  11   6   3     6704.20     7402.48    443.45 o 
  12   6   3     1138.76     1093.62    175.81 o 
  13   6   3     5813.90     5455.10    492.75 o 
 -13   7   3     3276.49     3977.27    411.79 o 
 -12   7   3        6.22      331.82    170.84 o 
 -11   7   3     6516.18     6120.31    440.14 o 
 -10   7   3      348.85      676.03    104.86 o 
  -9   7   3     6301.66     6476.20    178.44 o 
  -8   7   3     4930.06     4969.75    146.11 o 
  -7   7   3     2115.12     2064.17    122.11 o 
  -6   7   3     7706.87     8154.44    247.87 o 
  -5   7   3       32.91      308.73     47.13 o 
  -4   7   3    20083.61    20878.50    584.51 o 
  -3   7   3       52.09      133.71     58.13 o 
  -2   7   3     8410.69     8020.22    141.29 o 
  -1   7   3     6914.81     6611.60    140.99 o 
   0   7   3    10228.83     9871.41    175.90 o 
   1   7   3     1875.98     1698.18     77.43 o 
   2   7   3     1878.02     1914.36     93.30 o 
   3   7   3     8420.84     5583.02   1247.98 o 
   4   7   3     4229.08     4440.34    178.46 o 
   5   7   3    21480.34    21001.72    392.16 o 
   6   7   3      409.85      295.92     72.31 o 
   7   7   3    10801.27    10799.08    273.71 o 
   8   7   3     1923.47     2010.92    166.18 o 
   9   7   3     3008.17     3022.39    272.41 o 
  10   7   3     6395.49     6505.77    407.26 o 
  11   7   3       41.83      190.37    113.76 o 
  12   7   3     6213.71     5846.53    430.67 o 
  13   7   3      409.53      422.06    196.71 o 
 -13   8   3       31.00      127.40    213.71 o 
 -12   8   3    12559.93    12864.57    674.18 o 
 -11   8   3     1710.91     1998.59    660.41 o 
 -10   8   3    11618.46    11771.60    590.67 o 
  -9   8   3     5241.19     5368.35    186.50 o 
  -8   8   3     7239.87     6651.32    494.19 o 
  -7   8   3    16804.28    17257.78    656.37 o 
  -6   8   3      943.03      920.89     97.75 o 
  -5   8   3    26233.34    23922.47    614.38 o 
  -4   8   3     4681.77     4168.86    426.91 o 
  -3   8   3    28089.14    27488.30    952.50 o 
  -2   8   3    14346.93    14576.56    217.23 o 
  -1   8   3    25344.02    25902.45    299.86 o 
   0   8   3    21263.44    20992.84    272.34 o 
   1   8   3     3808.64     4031.02    126.13 o 
   2   8   3    24776.21    24329.48    313.43 o 
   3   8   3       17.79       83.70     37.41 o 
   4   8   3    28345.59    28301.98    466.95 o 
   5   8   3     5530.38     5570.16    218.02 o 
   6   8   3    26553.72    26440.81    477.49 o 
   7   8   3    10699.48    10042.82    355.34 o 
   8   8   3     2581.84     2625.91    195.23 o 
   9   8   3    11314.24    11508.50    449.63 o 
  10   8   3       28.84       92.14    158.32 o 
  11   8   3    14541.08    15632.78    742.13 o 
  12   8   3      556.59      693.76    162.80 o 
 -12   9   3       16.01      398.18    179.85 o 
 -11   9   3     3235.51     2821.52    325.87 o 
 -10   9   3      309.11      645.68    178.49 o 
  -9   9   3     2725.78     3101.52    206.67 o 
  -8   9   3     1348.34     1608.15    144.56 o 
  -7   9   3      155.78      308.78     97.31 o 
  -6   9   3     3469.64     3378.55    159.37 o 
  -5   9   3     1743.38     1755.13    164.58 o 
  -4   9   3     2610.18     2187.50    301.04 o 
  -3   9   3     1157.48     1131.28     83.52 o 
  -2   9   3     6398.07     6462.14    156.71 o 
  -1   9   3      381.95      400.85     50.93 o 
   0   9   3      471.12      407.02     44.94 o 
   1   9   3     3853.91     3704.57    121.78 o 
   2   9   3      112.29      118.99     37.29 o 
   3   9   3     1992.63     1991.21     96.38 o 
   4   9   3      172.79      123.66     51.93 o 
   5   9   3      989.23      786.37    107.22 o 
   6   9   3     1182.61     1209.91    110.38 o 
   7   9   3     9783.15     9463.54    324.90 o 
   8   9   3      304.85      424.00    122.37 o 
   9   9   3     1247.35     1279.56    217.35 o 
  10   9   3     3248.69     3144.27    263.45 o 
  11   9   3      244.57      216.43    163.99 o 
  12   9   3     1556.63     1427.70    216.11 o 
 -12  10   3    12127.53    12207.67    685.95 o 
 -11  10   3     1941.94     1457.64    267.13 o 
 -10  10   3    15843.03    15775.61    715.97 o 
  -9  10   3     6235.75     6028.68    433.23 o 
  -8  10   3    10541.14    10405.73    454.15 o 
  -7  10   3    14404.77    13584.30    340.36 o 
  -6  10   3     1450.72     1370.22    139.35 o 
  -5  10   3    21472.17    20306.91    921.98 o 
  -4  10   3     2175.66     2072.21    119.48 o 
  -3  10   3    19516.47    18391.78    376.69 o 
  -2  10   3     8416.93     8475.06    201.26 o 
  -1  10   3    22682.69    22691.13    343.18 o 
   0  10   3    34070.02    33955.82    414.06 o 
   1  10   3     8484.31     8196.30    211.98 o 
   2  10   3    24606.21    25064.34    378.09 o 
   3  10   3      635.16      586.04     74.52 o 
   4  10   3    26768.87    26130.51    919.75 o 
   5  10   3     5527.35     5396.20    252.60 o 
   6  10   3    17216.78    17108.39    432.87 o 
   7  10   3    11670.51    11239.66    364.08 o 
   8  10   3     7238.66     6918.50    357.84 o 
   9  10   3    15096.86    15045.49    541.22 o 
  10  10   3      382.20      225.46    114.18 o 
  11  10   3    14187.03    13682.27    551.76 o 
 -11  11   3      156.94      147.53    161.43 o 
 -10  11   3        6.22      327.67    369.29 o 
  -9  11   3        6.93      119.66    282.83 o 
  -8  11   3       37.57      266.39    167.33 o 
  -7  11   3      433.34      459.19     81.86 o 
  -6  11   3     1201.46     1160.34     97.32 o 
  -5  11   3      849.07      882.69    126.63 o 
  -4  11   3      865.44      779.28     84.14 o 
  -3  11   3      828.99      901.69     62.93 o 
  -2  11   3       13.31       67.65     47.86 o 
  -1  11   3     1195.37     1125.51     96.54 o 
   0  11   3      710.85      816.06     77.86 o 
   1  11   3      457.13      542.27     69.66 o 
   2  11   3       53.05       17.42     56.31 o 
   3  11   3       25.09       47.93     50.49 o 
   4  11   3      230.88      327.27     80.86 o 
   5  11   3      760.64      742.06     99.92 o 
   6  11   3      266.35      250.44     73.30 o 
   7  11   3       95.90      439.25    142.70 o 
   8  11   3      785.95      934.61    167.98 o 
   9  11   3     2012.74     1954.59    262.41 o 
  10  11   3       14.67        8.99    114.79 o 
  11  11   3        4.23      111.71    125.92 o 
 -11  12   3     1490.44     1459.17    312.58 o 
 -10  12   3    12371.80    13240.42    693.50 o 
  -9  12   3     5328.29     4886.25    416.52 o 
  -8  12   3     5247.51     4906.60    409.44 o 
  -7  12   3    15141.68    15390.73    743.18 o 
  -6  12   3      942.31      799.93    173.25 o 
  -5  12   3    22171.97    22422.46    773.94 o 
  -4  12   3       68.76       53.98     55.87 o 
  -3  12   3    19903.70    19924.38    290.62 o 
  -2  12   3    11970.93    12206.80    297.60 o 
  -1  12   3    18188.33    18526.88    381.08 o 
   0  12   3    19398.50    19582.54    380.24 o 
   1  12   3     2485.58     2276.99    145.25 o 
   2  12   3    29987.53    30518.04    464.01 o 
   3  12   3      359.98      292.65     72.86 o 
   4  12   3    16453.90    17162.19    473.11 o 
   5  12   3     3593.89     2920.32    318.24 o 
   6  12   3    14145.53    13582.29    588.12 o 
   7  12   3    10721.49    11409.46    466.45 o 
   8  12   3     5448.70     5151.20    607.94 o 
   9  12   3    11838.30    11114.03    491.30 o 
  10  12   3      256.47      225.16    127.27 o 
 -10  13   3       21.49      341.41    524.40 o 
  -9  13   3      358.04      609.62    205.60 o 
  -8  13   3      383.16       30.17    209.49 o 
  -7  13   3       12.96      199.56    137.92 o 
  -6  13   3      377.58      407.13    162.78 o 
  -5  13   3      237.85      612.69    308.73 o 
  -4  13   3      722.99      471.74    149.59 o 
  -3  13   3      521.88      594.63     73.15 o 
  -2  13   3       45.75       96.21     52.49 o 
  -1  13   3      617.53      973.01    104.20 o 
   0  13   3      150.50      154.23     72.75 o 
   1  13   3      455.34      428.76     78.10 o 
   2  13   3       15.79       92.19     77.06 o 
   3  13   3      600.95      553.52    118.76 o 
   4  13   3      895.51      653.26    126.44 o 
   5  13   3      270.93      158.12     97.11 o 
   6  13   3        3.99      139.17    106.67 o 
   7  13   3        4.89      138.56    169.87 o 
   8  13   3      796.89      979.89    168.53 o 
   9  13   3      516.05      469.92    138.01 o 
  10  13   3       11.55       30.55    383.49 o 
  -9  14   3     4449.23     4586.39    443.78 o 
  -8  14   3     4780.11     5338.11    452.77 o 
  -7  14   3     9900.07    10179.40    594.25 o 
  -6  14   3      756.28      747.47    192.83 o 
  -5  14   3    19894.62    20647.90    799.94 o 
  -4  14   3      543.68      759.58    172.32 o 
  -3  14   3    21327.32    20259.75    787.70 o 
  -2  14   3     2841.14     2759.13    209.86 o 
  -1  14   3     5124.46     5070.63    284.59 o 
   0  14   3    14599.79    14078.66    485.92 o 
   1  14   3     6178.91     6604.87    454.63 o 
   2  14   3    14841.20    15626.92    451.74 o 
   3  14   3        1.55      -15.94     84.52 o 
   4  14   3    18746.46    18658.78    587.80 o 
   5  14   3     1197.14      845.48    172.98 o 
   6  14   3     7246.24     7531.26    400.16 o 
   7  14   3     5859.22     6008.44    364.98 o 
   8  14   3     3369.61     3089.74    338.87 o 
   9  14   3    10582.18    10315.43   1052.50 o 
  -8  15   3     1298.13     1400.85    266.47 o 
  -7  15   3       27.70      311.83    165.47 o 
  -6  15   3     2972.03     3159.92    371.33 o 
  -5  15   3        4.52      -79.21    142.22 o 
  -4  15   3     2786.62     3137.11    379.77 o 
  -3  15   3      656.97      892.58    200.21 o 
  -2  15   3     2201.24     1708.98    246.62 o 
  -1  15   3      546.07      476.19    121.22 o 
   0  15   3       77.43       72.94    103.65 o 
   1  15   3     2398.25     2418.48    192.21 o 
   2  15   3        9.57      -11.59     89.29 o 
   3  15   3     2396.95     2236.72    186.81 o 
   4  15   3        5.75      149.31    119.21 o 
   5  15   3     1211.60     1297.69    178.49 o 
   6  15   3     1116.18     1365.69    178.60 o 
   7  15   3     1017.64     1304.42    255.91 o 
   8  15   3     1128.79     1396.12    438.94 o 
  -7  16   3     6973.46     6819.00    533.40 o 
  -6  16   3     1802.12     1427.98    260.43 o 
  -5  16   3     8426.06     8661.05    567.21 o 
  -4  16   3      136.40      373.03    197.48 o 
  -3  16   3    10005.14    10319.29    601.86 o 
  -2  16   3     5426.71     5113.48    458.87 o 
  -1  16   3     7915.06     7603.96    688.16 o 
   0  16   3     2662.77     3028.16    247.49 o 
   1  16   3      898.45      929.07    132.03 o 
   2  16   3    10436.25    10638.14    404.52 o 
   3  16   3      165.82      136.86     98.13 o 
   4  16   3     9088.48     9596.31    730.41 o 
   5  16   3     2005.19     1808.84    218.62 o 
   6  16   3     8866.00     9653.93    588.38 o 
  -6  17   3     3203.44     3040.75    435.73 o 
  -5  17   3      310.66      285.44    218.51 o 
  -4  17   3     5074.27     5490.91    469.63 o 
  -3  17   3     1033.29      874.32    218.22 o 
  -2  17   3     2800.10     2823.49    340.28 o 
  -1  17   3     1550.95     1473.10    252.45 o 
   0  17   3      979.04     1010.73    233.32 o 
   1  17   3     2760.04     2913.30    345.82 o 
   2  17   3      151.20      106.44    140.83 o 
   3  17   3     3693.82     4034.42    326.51 o 
   4  17   3      138.73      193.49    145.10 o 
   5  17   3     3632.54     3772.05    531.55 o 
  -3  18   3     4298.74     4858.45    453.94 o 
  -2  18   3     1200.20     1513.90    266.19 o 
  -1  18   3     2431.42     2177.91    308.86 o 
   0  18   3     4359.55     4137.36    403.79 o 
   1  18   3     1547.75     2255.64    474.53 o 
   2  18   3     3655.19     5493.66    703.94 o 
   3  18   3      193.29      127.49    230.95 o 
 -14   0   4     8386.32     8643.06    547.58 o 
 -13   0   4     4326.57     4229.17    375.42 o 
 -12   0   4     6116.79     5912.43    407.68 o 
 -11   0   4    30248.71    28412.62   1136.83 o 
 -10   0   4     3515.70     3599.72    395.59 o 
  -9   0   4    30740.79    30739.35   1029.92 o 
  -8   0   4     2537.39     2497.82    212.47 o 
  -7   0   4    33482.71    33226.20    950.72 o 
  -6   0   4    20114.42    20457.94    492.70 o 
  -5   0   4    18147.62    17582.45    340.95 o 
  -4   0   4    39804.23    39792.69    573.01 o 
  -3   0   4     2320.71     2219.66    131.55 o 
  -2   0   4    83577.73    82716.40    786.46 o 
  -1   0   4      428.54      553.11     71.77 o 
   0   0   4    66456.52    68095.66    792.94 o 
   1   0   4    20856.64    20733.47    580.69 o 
   2   0   4    42643.80    43822.66    910.77 o 
   3   0   4    16213.25    15234.88    585.62 o 
   4   0   4    24762.40    25019.63    811.20 o 
   5   0   4    33954.94    32440.90    426.76 o 
   6   0   4      135.13      126.62     51.19 o 
   7   0   4    31982.66    31564.37    847.36 o 
   8   0   4     6199.55     6473.13    283.11 o 
   9   0   4    26848.89    27694.04    634.10 o 
  10   0   4     7342.65     7548.56    442.00 o 
  11   0   4     6211.13     6217.48    349.13 o 
  12   0   4    13576.13    12753.75   1007.41 o 
  13   0   4      376.38      426.47    303.42 o 
 -14   1   4      117.70      318.68    144.18 o 
 -13   1   4      105.66      144.02    104.34 o 
 -12   1   4       13.72      357.95    121.65 o 
 -11   1   4      128.98      709.62    124.52 o 
 -10   1   4      717.26      858.50    125.57 o 
  -9   1   4      265.00     1005.03    126.88 o 
  -8   1   4     2652.06     2757.51    154.76 o 
  -7   1   4      194.31      522.35     70.80 o 
  -6   1   4     1868.44     2235.83    145.60 o 
  -5   1   4     6048.36     6208.45    175.37 o 
  -4   1   4     5941.95     6456.69    163.59 o 
  -3   1   4      372.74      527.69     49.97 o 
  -2   1   4      699.04      899.10     62.00 o 
  -1   1   4      201.96      200.99     38.09 o 
   0   1   4       33.75      153.75     37.14 o 
   1   1   4     1300.69     1385.45     66.95 o 
   2   1   4     1359.66     1712.02     80.05 o 
   3   1   4      163.53      174.66     31.36 o 
   4   1   4     5688.57     5841.06    159.62 o 
   5   1   4      801.10      769.33     71.89 o 
   6   1   4     1413.42     1631.61     84.40 o 
   7   1   4       46.75       44.37     47.77 o 
   8   1   4     2050.50     2111.55    120.57 o 
   9   1   4      298.89      249.75     54.69 o 
  10   1   4      353.26      406.63     78.78 o 
  11   1   4      764.54      768.73    133.36 o 
  12   1   4        4.93      378.01    188.49 o 
  13   1   4       63.87      586.27    220.85 o 
 -14   2   4     7274.37     7796.65    425.13 o 
 -13   2   4     6128.04     5868.82    347.15 o 
 -12   2   4     7828.63     7738.26    374.51 o 
 -11   2   4    16498.31    15939.75    501.88 o 
 -10   2   4      618.28      735.29    118.93 o 
  -9   2   4    41724.57    41879.30    615.76 o 
  -8   2   4       18.85       63.25     50.41 o 
  -7   2   4    30296.37    29933.88    410.97 o 
  -6   2   4    17279.68    17132.23    286.20 o 
  -5   2   4     7425.32     7154.18    169.77 o 
  -4   2   4    46270.09    47123.10    346.30 o 
  -3   2   4     8494.33     8099.44    152.76 o 
  -2   2   4    45258.83    44182.80    373.70 o 
  -1   2   4        0.77       31.74     20.37 o 
   0   2   4    95110.55    95131.05    749.98 o 
   1   2   4     7571.66     7576.52    117.08 o 
   2   2   4    40988.50    40963.91    476.27 o 
   3   2   4    32624.86    32362.91    478.37 o 
   4   2   4    20719.88    20235.09    411.44 o 
   5   2   4    36619.95    35611.84    461.04 o 
   6   2   4      423.04      524.63     71.98 o 
   7   2   4    41428.77    42137.53   1320.77 o 
   8   2   4     2737.08     2788.74    137.30 o 
   9   2   4    22582.62    23062.70    418.68 o 
  10   2   4     8036.02     8351.79    272.35 o 
  11   2   4     7033.01     7162.86    270.39 o 
  12   2   4    11671.99    12569.98   1011.85 o 
  13   2   4      515.26      255.51    290.29 o 
 -14   3   4      143.70      253.10    264.58 o 
 -13   3   4     1023.38     1063.49    168.87 o 
 -12   3   4     1563.95     1973.07    202.41 o 
 -11   3   4     1270.76     1352.24    164.92 o 
 -10   3   4     4415.42     4463.13    216.77 o 
  -9   3   4      112.82      497.85     82.45 o 
  -8   3   4     2978.31     3005.51    153.86 o 
  -7   3   4     6575.77     6766.51    193.98 o 
  -6   3   4     5826.49     5680.84    162.14 o 
  -5   3   4      541.33      426.95    112.12 o 
  -4   3   4     1572.60     1601.43     75.17 o 
  -3   3   4    28006.30    27751.72    223.01 o 
  -2   3   4      929.07     1154.80     53.06 o 
  -1   3   4     3570.31     3718.87    123.06 o 
   0   3   4      716.45      935.46     47.52 o 
   1   3   4    10888.35    11270.79    160.04 o 
   2   3   4    10168.59     9867.15    138.76 o 
   3   3   4    12730.95    13956.43    185.02 o 
   4   3   4     4160.61     4127.75    100.90 o 
   5   3   4      357.00      424.13     43.17 o 
   6   3   4    10329.38    10174.71    225.17 o 
   7   3   4      137.67      163.77     46.14 o 
   8   3   4     6593.37     6786.28    287.92 o 
   9   3   4     2647.94     2862.53    202.95 o 
  10   3   4     2639.36     2809.94    176.95 o 
  11   3   4      959.32     1007.93    122.19 o 
  12   3   4       53.33     -197.75    197.75 o 
  13   3   4     2289.32     2328.42    570.97 o 
 -14   4   4    10598.70     9767.14    763.65 o 
 -13   4   4     3782.70     3720.93    281.15 o 
 -12   4   4     3240.99     3257.03    248.65 o 
 -11   4   4    16960.60    17239.25    513.97 o 
 -10   4   4     1261.77     1471.60    130.75 o 
  -9   4   4    20496.13    20000.56    409.95 o 
  -8   4   4     2287.70     2393.54    135.07 o 
  -7   4   4    29363.61    29641.08    418.31 o 
  -6   4   4     7324.63     7584.15    250.88 o 
  -5   4   4    24720.61    24741.95    332.84 o 
  -4   4   4    27214.25    24208.25    516.26 o 
  -3   4   4     1298.37     1311.04    136.41 o 
  -2   4   4    49479.73    50006.72    551.13 o 
  -1   4   4       88.30      212.94     27.50 o 
   0   4   4    26886.06    25995.89    254.52 o 
   1   4   4     5935.12     5602.82    118.36 o 
   2   4   4    63043.83    64769.95    378.99 o 
   3   4   4     9697.80     8698.14    156.11 o 
   4   4   4     8330.80     8299.28    165.47 o 
   5   4   4    53076.23    53547.30    412.67 o 
   6   4   4       82.17       64.43     46.21 o 
   7   4   4    45924.66    45233.67    548.35 o 
   8   4   4     1356.30     1249.15    101.62 o 
   9   4   4    12735.36    12226.09    422.40 o 
  10   4   4     5941.53     6099.67    427.62 o 
  11   4   4     4857.05     4792.57    406.10 o 
  12   4   4     7516.16     7599.43   1202.22 o 
  13   4   4      955.39      802.87    357.12 o 
 -14   5   4     1253.72     1714.83    284.72 o 
 -13   5   4     3841.36     3817.37    402.90 o 
 -12   5   4     2630.26     2365.94    212.61 o 
 -11   5   4     1695.94     1757.78    179.73 o 
 -10   5   4     7098.04     7456.88    266.79 o 
  -9   5   4       26.93      467.15     72.57 o 
  -8   5   4    16165.35    16102.78    325.81 o 
  -7   5   4      772.84      814.07     72.10 o 
  -6   5   4    13238.19    13571.90    229.90 o 
  -5   5   4    10559.92    10395.43    225.05 o 
  -4   5   4     7304.20     7485.72    327.56 o 
  -3   5   4     8020.41     7899.65    324.36 o 
  -2   5   4       47.31      195.64     35.09 o 
  -1   5   4    28919.53    27835.40    295.17 o 
   0   5   4       28.73       80.78     23.74 o 
   1   5   4    25897.34    27304.12    261.65 o 
   2   5   4     4176.44     4379.98    104.20 o 
   3   5   4    14521.29    14649.46    234.31 o 
   4   5   4    18963.38    19168.81    337.59 o 
   5   5   4     3156.88     3384.27    119.91 o 
   6   5   4    21185.41    20827.69    289.38 o 
   7   5   4      458.09      268.99    102.20 o 
   8   5   4    20744.30    20208.50    583.53 o 
   9   5   4     1869.58     1640.63    128.41 o 
  10   5   4     3718.82     4109.67    286.53 o 
  11   5   4     4604.79     4843.54    305.66 o 
  12   5   4      529.99      367.46    323.27 o 
  13   5   4     3539.89     3571.98    413.94 o 
 -13   6   4     3775.18     3742.36    390.13 o 
 -12   6   4     3035.03     2448.53    307.54 o 
 -11   6   4     6469.93     6220.94    300.37 o 
 -10   6   4       24.89      254.58     74.51 o 
  -9   6   4    19315.21    19450.14    379.48 o 
  -8   6   4     2152.65     2348.51    142.57 o 
  -7   6   4     9643.72     9298.73    311.71 o 
  -6   6   4     9942.68    10273.35    426.93 o 
  -5   6   4     9910.33    10876.46    433.37 o 
  -4   6   4    18570.16    18374.11    536.95 o 
  -3   6   4     8942.98     8853.16    361.35 o 
  -2   6   4    10058.32     8896.93    489.75 o 
  -1   6   4      967.27      833.80     63.36 o 
   0   6   4    28377.06    28027.62    333.76 o 
   1   6   4      137.69      263.63     36.77 o 
   2   6   4    22860.27    22694.96    262.13 o 
   3   6   4    21648.13    21526.03    278.12 o 
   4   6   4     5806.45     5865.78    163.97 o 
   5   6   4    23978.95    23763.96    366.23 o 
   6   6   4      200.33      239.55     50.47 o 
   7   6   4    17188.54    17064.43    376.37 o 
   8   6   4      915.22      988.66    106.17 o 
   9   6   4    10802.80    10602.99    323.82 o 
  10   6   4     4422.48     4604.65    289.49 o 
  11   6   4     1354.64     1570.85    192.76 o 
  12   6   4     6084.47     5983.05    598.01 o 
  13   6   4     1585.69     1901.18    447.83 o 
 -13   7   4     5209.16     5649.03    477.21 o 
 -12   7   4     5271.98     5134.04    438.55 o 
 -11   7   4     1105.11     1428.09    247.85 o 
 -10   7   4    13199.06    12338.69    365.43 o 
  -9   7   4      198.03      280.40     60.82 o 
  -8   7   4    19373.09    16969.81    853.58 o 
  -7   7   4     2464.25     2534.97    246.05 o 
  -6   7   4    25170.31    25131.98    706.24 o 
  -5   7   4     5283.53     4998.85    307.45 o 
  -4   7   4     9759.82     9780.63    412.33 o 
  -3   7   4    25165.29    24742.89    779.94 o 
  -2   7   4      156.65      200.13     44.36 o 
  -1   7   4    22360.04    23259.81    266.21 o 
   0   7   4      640.87      886.33     70.01 o 
   1   7   4    27425.80    27009.72    341.23 o 
   2   7   4     2266.45     2209.64    102.00 o 
   3   7   4    19306.63    20039.43    284.33 o 
   4   7   4    16048.76    16635.08    314.68 o 
   5   7   4     2788.84     2652.82    146.48 o 
   6   7   4    28235.80    26797.95    426.52 o 
   7   7   4     1249.90     1216.21    104.24 o 
   8   7   4    15189.69    14840.69    528.23 o 
   9   7   4     5590.84     5231.17    305.90 o 
  10   7   4     8029.59     8066.45    509.92 o 
  11   7   4     5095.18     5111.92    382.97 o 
  12   7   4     1386.89     1280.57    350.05 o 
 -13   8   4      581.83      474.02    212.37 o 
 -12   8   4      455.64      280.68    179.15 o 
 -11   8   4     6405.53     6459.76    472.33 o 
 -10   8   4       96.33      269.07    142.43 o 
  -9   8   4     5581.89     5418.22    398.32 o 
  -8   8   4     1931.64     2125.31    242.98 o 
  -7   8   4     1535.04     1391.14    192.60 o 
  -6   8   4     3564.71     4154.95    311.79 o 
  -5   8   4      668.51      780.27    131.54 o 
  -4   8   4     6129.64     6477.37    422.41 o 
  -3   8   4     2176.84     2432.96    153.56 o 
  -2   8   4    10442.80     9783.02    287.22 o 
  -1   8   4     1629.84     1700.09     80.57 o 
   0   8   4     5838.83     5700.97    154.72 o 
   1   8   4     4622.66     4888.17    161.30 o 
   2   8   4    15244.52    15864.51    282.58 o 
   3   8   4     6896.36     6628.04    187.29 o 
   4   8   4     2052.27     2007.60    193.46 o 
   5   8   4     9094.25     8775.92    251.98 o 
   6   8   4      498.42      443.04     72.74 o 
   7   8   4     8081.74     7812.79    315.46 o 
   8   8   4      149.79       98.06     71.77 o 
   9   8   4     2790.72     3061.18    287.98 o 
  10   8   4     1730.90     1800.59    237.16 o 
  11   8   4     1402.56     1319.64    182.22 o 
  12   8   4     1337.02     1444.34    276.72 o 
 -12   9   4     6178.58     5709.58    605.61 o 
 -11   9   4     2334.43     2677.59    334.14 o 
 -10   9   4    13878.21    13461.12    863.52 o 
  -9   9   4       38.93      192.49    301.44 o 
  -8   9   4    21776.99    22284.05    769.36 o 
  -7   9   4      584.68      633.74    177.00 o 
  -6   9   4    13056.83    12718.95    541.34 o 
  -5   9   4    16122.71    16234.61    591.89 o 
  -4   9   4     4387.69     4581.07    311.69 o 
  -3   9   4    15025.68    14475.07    529.95 o 
  -2   9   4     1417.66     1465.54     74.28 o 
  -1   9   4    38583.82    38866.27    392.85 o 
   0   9   4     2578.27     2546.86    105.70 o 
   1   9   4    36984.41    37649.71    387.01 o 
   2   9   4     5544.06     5774.76    157.43 o 
   3   9   4    12008.41    12155.51    232.68 o 
   4   9   4    13343.42    13451.65    337.80 o 
   5   9   4     3236.03     3524.01    189.82 o 
   6   9   4    24505.13    24652.79    505.24 o 
   7   9   4      415.61      408.20    103.50 o 
   8   9   4    15706.21    15738.98    621.48 o 
   9   9   4     2376.20     2153.39    228.77 o 
  10   9   4     6361.44     6673.68    376.51 o 
  11   9   4     8636.61     8585.62    439.23 o 
  12   9   4     2579.57     3034.61    386.63 o 
 -12  10   4      427.89      483.83    208.84 o 
 -11  10   4     1089.72     3765.83   2660.71 o 
 -10  10   4       71.11      526.49    187.63 o 
  -9  10   4     1691.08     1773.23    290.81 o 
  -8  10   4      169.92      781.81    189.27 o 
  -7  10   4      264.92      480.10    151.48 o 
  -6  10   4     1276.12     1308.68    258.82 o 
  -5  10   4      314.22      133.81    175.03 o 
  -4  10   4       81.56       -5.32    124.13 o 
  -3  10   4      569.05     1001.04    165.97 o 
  -2  10   4      402.75      548.06     60.47 o 
  -1  10   4       25.05       57.08     49.16 o 
   0  10   4     5293.09     5411.49    180.59 o 
   1  10   4      192.00      233.39     64.12 o 
   2  10   4     2325.66     2481.59    126.33 o 
   3  10   4     1380.56     1521.54     91.86 o 
   4  10   4     1807.20     1759.94    142.89 o 
   5  10   4      381.17      332.32     84.90 o 
   6  10   4      337.06      297.04    100.13 o 
   7  10   4     2579.39     2235.19    207.44 o 
   8  10   4       35.18      -34.98     89.34 o 
   9  10   4     1472.27      701.92    149.62 o 
  10  10   4       16.10      -21.76    118.71 o 
  11  10   4       43.05      205.45    132.82 o 
 -11  11   4     1900.01     2275.96    349.69 o 
 -10  11   4    17943.59    17725.73    789.94 o 
  -9  11   4      673.32      369.42    154.84 o 
  -8  11   4    15494.71    15535.58   1323.88 o 
  -7  11   4     1633.08     1515.63    230.93 o 
  -6  11   4    10970.40    11890.22    566.88 o 
  -5  11   4     8649.13     9357.15    492.32 o 
  -4  11   4     4295.15     4700.22    340.67 o 
  -3  11   4    21224.46    17959.54    911.53 o 
  -2  11   4     2337.13     2604.28    142.28 o 
  -1  11   4    33439.35    33042.08    468.71 o 
   0  11   4     1323.62     1334.62    110.60 o 
   1  11   4    29050.13    29880.59    465.76 o 
   2  11   4     9081.56     9148.88    245.13 o 
   3  11   4    15560.09    15899.65    309.13 o 
   4  11   4    10963.07    11053.53    351.21 o 
   5  11   4     1700.43     1559.94    176.32 o 
   6  11   4    20601.24    20732.65    603.78 o 
   7  11   4        1.35      180.28     97.63 o 
   8  11   4    13697.61    13132.08    658.89 o 
   9  11   4     2815.98     3153.47    272.03 o 
  10  11   4     8843.56     9015.75    455.59 o 
  11  11   4     5938.34     6127.09    394.90 o 
 -11  12   4       66.67       25.36    181.36 o 
 -10  12   4      224.29      972.42    319.61 o 
  -9  12   4       12.66       34.07    159.09 o 
  -8  12   4        8.60      390.71    351.26 o 
  -7  12   4      187.37      304.27    157.48 o 
  -6  12   4       43.21      231.92    136.09 o 
  -5  12   4       69.60      171.51    158.65 o 
  -4  12   4      112.14      331.70    197.50 o 
  -3  12   4       20.72       95.71     26.72 o 
  -2  12   4      630.89      567.42    128.05 o 
  -1  12   4        7.49      207.51     60.56 o 
   0  12   4       12.37       -1.67     53.84 o 
   1  12   4       19.18      -21.79     54.37 o 
   2  12   4      126.38      216.81     85.62 o 
   3  12   4      710.02      648.35     93.28 o 
   4  12   4       73.89      271.68    107.77 o 
   5  12   4        1.36      111.80     93.00 o 
   6  12   4      102.93       58.41     94.77 o 
   7  12   4      172.13       42.16    104.55 o 
   8  12   4      380.14      311.19    114.97 o 
   9  12   4       19.10      -54.55    123.31 o 
  10  12   4       69.76      146.26    135.99 o 
 -10  13   4     9805.44    10442.07   1016.19 o 
  -9  13   4        3.72      -13.53    504.93 o 
  -8  13   4    14473.21    15203.45    721.04 o 
  -7  13   4     2030.48     2353.11    552.78 o 
  -6  13   4    12252.77    12681.39   1261.09 o 
  -5  13   4     6107.48     5975.48    434.34 o 
  -4  13   4     9588.51     9814.52    536.27 o 
  -3  13   4    14668.49    14306.36    622.83 o 
  -2  13   4      567.10      513.27    112.75 o 
  -1  13   4    19073.96    19555.18    402.33 o 
   0  13   4      424.71      349.96     79.66 o 
   1  13   4    21003.14    21424.84    430.57 o 
   2  13   4     5616.10     5848.70    273.99 o 
   3  13   4    11608.18    11503.38    346.27 o 
   4  13   4    12420.88    12304.78    472.07 o 
   5  13   4     1889.82     1887.52    198.39 o 
   6  13   4    11468.30    10960.47    471.06 o 
   7  13   4      678.94      733.30    145.49 o 
   8  13   4    17457.44    17155.81    618.20 o 
   9  13   4     1755.43     1696.97    226.42 o 
  -9  14   4      985.30     1315.10    271.37 o 
  -8  14   4       14.84      460.88    322.97 o 
  -7  14   4      588.16      530.17    183.70 o 
  -6  14   4      443.07     1144.65    245.01 o 
  -5  14   4     1088.88     1088.84    222.03 o 
  -4  14   4      657.69      487.88    277.70 o 
  -3  14   4     1306.82     1752.99    256.27 o 
  -2  14   4      854.16      762.14    122.47 o 
  -1  14   4        5.81        1.02     82.33 o 
   0  14   4     1585.38     1800.15    181.09 o 
   1  14   4      216.26      357.77    148.72 o 
   2  14   4      928.08      987.03    134.45 o 
   3  14   4      890.12      639.39    107.37 o 
   4  14   4       63.33       47.05    100.94 o 
   5  14   4     1127.44      795.24    185.71 o 
   6  14   4       24.77      160.44    112.39 o 
   7  14   4      873.88      576.75    136.61 o 
   8  14   4       62.86      165.72    130.26 o 
  -8  15   4     8431.56     8140.84    583.37 o 
  -7  15   4      956.69     1047.33    265.65 o 
  -6  15   4     7866.47     7897.61    543.99 o 
  -5  15   4     5711.20     6464.43    479.77 o 
  -4  15   4     3908.33     3553.08    825.89 o 
  -3  15   4    11087.27     9456.37    649.60 o 
  -2  15   4      984.90      899.49    207.44 o 
  -1  15   4    10620.14    11027.38    598.31 o 
   0  15   4      296.50      373.75    100.66 o 
   1  15   4    11293.22    11927.94    563.34 o 
   2  15   4     3344.37     3067.44    218.47 o 
   3  15   4     6660.11     6757.05    316.14 o 
   4  15   4    10837.57    10427.23    465.21 o 
   5  15   4     1260.19     1105.51    173.88 o 
   6  15   4    12498.82    12356.02    535.25 o 
   7  15   4       30.08       38.47    150.95 o 
  -7  16   4     3324.28     2740.59    366.78 o 
  -6  16   4      208.44      107.79    166.47 o 
  -5  16   4     1875.00     2172.07    313.00 o 
  -4  16   4     1690.90     1984.08    305.34 o 
  -3  16   4      647.36      706.28    207.66 o 
  -2  16   4     2536.09     2635.35    321.85 o 
  -1  16   4       43.20      107.99    155.34 o 
   0  16   4     2274.29     1884.89    285.64 o 
   1  16   4      659.62      571.04    224.14 o 
   2  16   4     2158.31     2375.99    229.91 o 
   3  16   4     1221.91     1464.11    171.19 o 
   4  16   4      911.13      656.79    151.25 o 
   5  16   4     2553.65     2766.20    390.14 o 
   6  16   4        2.61       83.02    152.65 o 
  -5  17   4     2138.99     2250.07    530.39 o 
  -4  17   4     1898.35     2398.86    337.69 o 
  -3  17   4     7645.47     7880.50    568.29 o 
  -2  17   4      276.43      314.99    171.04 o 
  -1  17   4     7147.66     6824.15    511.76 o 
   0  17   4       84.97       85.62    174.40 o 
   1  17   4     4083.64     4727.03    428.88 o 
   2  17   4     2697.78     2908.94    334.15 o 
   3  17   4     4000.73     3603.90    290.60 o 
   4  17   4     6166.42     5866.35    377.79 o 
  -2  18   4     4870.94     5008.02    463.60 o 
  -1  18   4       23.42      -22.11    177.95 o 
   0  18   4     5432.01     6621.42    521.26 o 
   1  18   4      213.80      -60.26    241.39 o 
 -14   1   5     9192.42     9211.79    398.77 o 
 -13   1   5        6.88       48.85    148.15 o 
 -12   1   5    18483.91    18222.81    629.45 o 
 -11   1   5     5641.24     5218.77    300.15 o 
 -10   1   5    16677.17    16786.63    571.96 o 
  -9   1   5    18514.97    18926.55    496.45 o 
  -8   1   5    10486.25    10686.51    298.30 o 
  -7   1   5    39604.93    38585.30    525.17 o 
  -6   1   5     2118.73     2188.68    119.02 o 
  -5   1   5    41911.02    41394.28    412.63 o 
  -4   1   5     5393.50     5575.99    164.74 o 
  -3   1   5    37568.65    36789.02    410.05 o 
  -2   1   5    24158.17    23195.24    384.20 o 
  -1   1   5    61392.31    60551.29    587.78 o 
   0   1   5    83200.66    83657.60   1047.61 o 
   1   1   5     6848.32     7294.25    153.61 o 
   2   1   5    90649.66    92522.20    705.04 o 
   3   1   5       17.19       61.91     33.88 o 
   4   1   5    64096.58    65461.18    991.24 o 
   5   1   5     5830.74     5091.74    212.07 o 
   6   1   5    19457.71    17169.51    888.05 o 
   7   1   5    30257.37    29992.90    344.60 o 
   8   1   5     3088.21     2947.66    143.64 o 
   9   1   5    40701.31    42028.45    637.03 o 
  10   1   5      480.16      459.57    104.20 o 
  11   1   5    24096.10    23253.43    932.71 o 
  12   1   5     1715.84     1834.85    309.49 o 
  13   1   5     7431.53     7688.76    610.38 o 
 -14   2   5       77.69      256.12    134.32 o 
 -13   2   5      340.02      271.61    141.00 o 
 -12   2   5       18.17      878.73    263.77 o 
 -11   2   5     1767.28     1656.58    179.42 o 
 -10   2   5      143.48      290.77    105.88 o 
  -9   2   5      978.55     1163.13    140.53 o 
  -8   2   5     1110.08     1140.21    103.25 o 
  -7   2   5       97.92      697.28     75.48 o 
  -6   2   5     1049.07     1203.56    101.36 o 
  -5   2   5      445.95      586.12     53.62 o 
  -4   2   5    12544.06    12977.63    243.15 o 
  -3   2   5     2435.12     3056.22    107.91 o 
  -2   2   5     5454.43     5950.29    157.23 o 
  -1   2   5       82.65      282.55     40.49 o 
   0   2   5     3491.45     3627.13    105.67 o 
   1   2   5     8021.72     8171.43    152.52 o 
   2   2   5     1609.36     1973.16     77.50 o 
   3   2   5     8786.45     8815.03    201.99 o 
   4   2   5     2241.86     2256.21     85.69 o 
   5   2   5     1531.42     1682.12    152.35 o 
   6   2   5      186.77      177.72     24.61 o 
   7   2   5      467.02      442.86     58.37 o 
   8   2   5     2429.40     2344.21     95.57 o 
   9   2   5       78.77       45.89     45.64 o 
  10   2   5     2698.89     2917.03    218.11 o 
  11   2   5        9.94      194.92    327.66 o 
  12   2   5      414.05      630.93    285.19 o 
  13   2   5      270.68      148.84    190.88 o 
 -14   3   5    11422.77    11396.33    675.51 o 
 -13   3   5       16.82      112.01    154.78 o 
 -12   3   5    12355.88    12341.65    465.63 o 
 -11   3   5     2228.83     2386.44    261.42 o 
 -10   3   5     9170.15     8717.28    315.84 o 
  -9   3   5    15752.14    14882.35    365.01 o 
  -8   3   5     7659.05     7436.69    241.31 o 
  -7   3   5    27914.62    27392.36    391.40 o 
  -6   3   5      334.02      468.28     61.82 o 
  -5   3   5    37410.05    37502.54    417.03 o 
  -4   3   5     2067.99     2340.31    103.85 o 
  -3   3   5    35734.79    34951.42    352.94 o 
  -2   3   5    31688.13    32096.62    329.98 o 
  -1   3   5    17298.91    17171.77    250.62 o 
   0   3   5    42151.72    41125.05    351.14 o 
   1   3   5     6622.66     6522.58    128.77 o 
   2   3   5    58099.68    59375.38    423.14 o 
   3   3   5      114.73      175.93     26.86 o 
   4   3   5    44896.77    44596.19    354.74 o 
   5   3   5    12591.81    12571.95    271.90 o 
   6   3   5    18756.06    17518.84    274.16 o 
   7   3   5    23186.65    23211.25    342.80 o 
   8   3   5     4202.96     4303.32    221.00 o 
   9   3   5    21539.48    20952.76    518.36 o 
  10   3   5       18.50        5.93     50.47 o 
  11   3   5    16889.89    16950.06    827.13 o 
  12   3   5     1100.40     1151.61    279.34 o 
  13   3   5     5242.61     4869.71    491.42 o 
 -14   4   5      247.18     1237.80    268.34 o 
 -13   4   5     2345.61     2142.24    295.42 o 
 -12   4   5       12.23      259.81    120.24 o 
 -11   4   5     3243.37     3651.57    248.32 o 
 -10   4   5      377.09      383.07     81.63 o 
  -9   4   5     1400.91     1653.74    126.92 o 
  -8   4   5     4514.47     4710.67    185.98 o 
  -7   4   5      245.89      442.49     58.40 o 
  -6   4   5     7950.05     8274.63    297.10 o 
  -5   4   5     1300.21     1905.12    139.22 o 
  -4   4   5    16523.10    15886.51    334.59 o 
  -3   4   5      510.10      387.97     52.30 o 
  -2   4   5    24190.49    23926.55    369.73 o 
  -1   4   5     2798.41     2754.92     93.07 o 
   0   4   5     4955.14     5405.84    124.68 o 
   1   4   5     7600.64     7585.35    150.86 o 
   2   4   5       49.77       85.15     24.73 o 
   3   4   5    16863.31    17326.49    259.55 o 
   4   4   5     3893.78     4050.88    128.16 o 
   5   4   5     9208.50     9614.56    173.12 o 
   6   4   5     1002.45      964.00     65.72 o 
   7   4   5     2270.01     2259.38    119.85 o 
   8   4   5     2830.00     3151.41    212.92 o 
   9   4   5      193.88      197.65     57.36 o 
  10   4   5     4285.21     4068.94    191.30 o 
  11   4   5       59.23      -30.93    149.90 o 
  12   4   5     2410.27     2681.95    370.70 o 
  13   4   5      704.41      534.73    212.92 o 
 -14   5   5     9516.61     8462.04    591.94 o 
 -13   5   5      113.76      -30.83    164.03 o 
 -12   5   5     6227.46     6522.46    474.45 o 
 -11   5   5     1214.73     1230.27    152.24 o 
 -10   5   5     5216.48     5539.63    226.91 o 
  -9   5   5     7793.05     8172.09    252.86 o 
  -8   5   5     2793.74     2845.67    140.36 o 
  -7   5   5    21491.86    21773.98    334.00 o 
  -6   5   5     3361.59     3335.01    115.25 o 
  -5   5   5    23199.34    19808.25   1179.26 o 
  -4   5   5     3759.32     3724.11    312.15 o 
  -3   5   5    13827.11    12270.56    488.84 o 
  -2   5   5    21701.82    22262.06    353.35 o 
  -1   5   5     5700.95     5313.38    119.37 o 
   0   5   5    21879.99    21209.64    257.85 o 
   1   5   5     4732.03     4893.65    123.81 o 
   2   5   5    31207.21    31727.69    348.71 o 
   3   5   5     1936.35     2089.96     83.65 o 
   4   5   5    33504.72    34148.48    366.81 o 
   5   5   5    10003.29    10052.83    195.50 o 
   6   5   5    15443.62    15466.67    262.99 o 
   7   5   5    16812.51    16587.04    340.61 o 
   8   5   5     2309.44     2225.95    135.36 o 
   9   5   5    15352.16    15491.26    480.09 o 
  10   5   5        5.69        5.16    101.31 o 
  11   5   5     5147.21     5552.40    471.47 o 
  12   5   5     1502.39     1561.10    603.07 o 
  13   5   5     6996.47     7937.04    619.41 o 
 -13   6   5     8175.88     8532.02    694.54 o 
 -12   6   5       32.24      284.82    164.64 o 
 -11   6   5     4311.66     4323.71    383.60 o 
 -10   6   5     1554.77     1858.24    155.08 o 
  -9   6   5     3958.70     4244.33    172.05 o 
  -8   6   5     5578.69     5654.29    268.58 o 
  -7   6   5     3145.88     2890.87    217.98 o 
  -6   6   5    15379.03    14925.96    589.62 o 
  -5   6   5      931.01     1226.17    169.12 o 
  -4   6   5    19030.63    18401.02    552.55 o 
  -3   6   5      777.04      744.03    100.20 o 
  -2   6   5    12546.49    11920.41    237.17 o 
  -1   6   5    11892.72    12001.35    220.71 o 
   0   6   5     7631.64     7629.21    165.24 o 
   1   6   5    23124.26    23365.82    282.99 o 
   2   6   5      282.15      235.40     35.62 o 
   3   6   5    29503.04    29953.21    332.59 o 
   4   6   5      763.82      735.44     66.05 o 
   5   6   5    12410.13    11719.75    262.84 o 
   6   6   5     9283.08     9284.37    265.01 o 
   7   6   5     7666.42     7586.35    249.03 o 
   8   6   5     6960.72     6488.74    265.11 o 
   9   6   5      816.05      728.96    127.22 o 
  10   6   5     6693.71     7372.91    366.26 o 
  11   6   5       23.25       -2.89    142.43 o 
  12   6   5     5881.11     6044.76    551.95 o 
 -13   7   5       10.88      504.28    218.22 o 
 -12   7   5     3861.09     3773.12    381.76 o 
 -11   7   5       66.16      310.39    258.29 o 
 -10   7   5     2755.15     2942.56    400.40 o 
  -9   7   5     8168.29     7354.48    542.48 o 
  -8   7   5     2533.33     2573.31    149.90 o 
  -7   7   5     8348.71     7904.52    427.32 o 
  -6   7   5      120.34      608.44    141.74 o 
  -5   7   5    15866.41    15112.75    541.36 o 
  -4   7   5     1607.90     1804.65    189.97 o 
  -3   7   5    22268.43    22150.56    499.44 o 
  -2   7   5     3117.07     3011.53     93.03 o 
  -1   7   5     4606.63     4346.74    140.81 o 
   0   7   5     9773.73     9429.42    220.31 o 
   1   7   5      102.13      148.74     36.30 o 
   2   7   5    26275.52    27117.57    329.55 o 
   3   7   5     1188.52     1355.09     76.12 o 
   4   7   5    14193.90    14388.27    278.93 o 
   5   7   5     3860.87     3652.44    159.02 o 
   6   7   5     5390.53     4950.94    207.26 o 
   7   7   5     7392.43     7420.98    260.32 o 
   8   7   5     1792.33     1853.46    146.11 o 
   9   7   5     8344.67     8177.51    549.47 o 
  10   7   5      436.23      267.41     96.42 o 
  11   7   5     5046.26     5267.82    474.87 o 
  12   7   5      473.01      231.34    231.27 o 
 -13   8   5     8004.78     7832.42    577.36 o 
 -12   8   5      441.85      532.17    248.97 o 
 -11   8   5     9247.41     9186.90    558.94 o 
 -10   8   5     2321.80     2142.39    339.82 o 
  -9   8   5     5827.44     6021.10    421.73 o 
  -8   8   5     9752.83     9816.08    511.03 o 
  -7   8   5     6832.64     6751.17    409.72 o 
  -6   8   5    20798.79    20938.26    683.23 o 
  -5   8   5      788.09      873.07    157.71 o 
  -4   8   5    20820.24    20521.18    637.39 o 
  -3   8   5     4035.71     3808.11    277.20 o 
  -2   8   5    20937.58    21019.00    289.25 o 
  -1   8   5    13588.09    13439.22    239.91 o 
   0   8   5    10285.74    10397.11    242.88 o 
   1   8   5    33951.69    34245.07    460.20 o 
   2   8   5     3079.87     3168.12    131.27 o 
   3   8   5    27808.98    27776.63    341.98 o 
   4   8   5     1034.80      924.67     82.76 o 
   5   8   5    27648.02    28254.29    458.74 o 
   6   8   5     8015.28     8007.01    252.21 o 
   7   8   5     5187.43     5176.88    231.47 o 
   8   8   5    14713.45    14111.96    491.17 o 
   9   8   5     1389.17     1079.28    162.24 o 
  10   8   5    10353.47    10681.25    535.89 o 
  11   8   5        9.80      183.17    262.79 o 
  12   8   5     9196.60    10546.76    981.99 o 
 -12   9   5      948.80     1002.08    565.33 o 
 -11   9   5      907.99     1053.06    244.16 o 
 -10   9   5     2173.25     1989.65    276.73 o 
  -9   9   5     1249.48     1272.34    221.19 o 
  -8   9   5       47.16      300.28    152.19 o 
  -7   9   5     6534.00     6758.23    609.91 o 
  -6   9   5      151.61      215.54    204.19 o 
  -5   9   5     4455.74     4332.62    322.75 o 
  -4   9   5     1253.35     1331.51    319.47 o 
  -3   9   5     9561.58    10010.37    457.96 o 
  -2   9   5     2739.17     2769.43    208.24 o 
  -1   9   5     3006.65     3301.48    125.89 o 
   0   9   5     1360.80     1276.07     84.13 o 
   1   9   5       68.26      218.84     52.50 o 
   2   9   5     6552.11     6647.50    198.30 o 
   3   9   5      879.74      966.19     79.01 o 
   4   9   5     5901.11     5601.84    235.43 o 
   5   9   5      867.56      924.02    121.61 o 
   6   9   5     1800.98     1728.15    206.44 o 
   7   9   5     1772.57     1768.92    168.84 o 
   8   9   5       60.84      172.40    104.42 o 
   9   9   5     3271.84     3399.81    316.72 o 
  10   9   5       15.45       64.10    139.51 o 
  11   9   5     1341.27     1484.95    299.02 o 
 -12  10   5       16.96      -80.87    411.06 o 
 -11  10   5     8491.40     9345.22    774.61 o 
 -10  10   5     6067.65     5864.87    458.12 o 
  -9  10   5    10631.60    10416.87    757.75 o 
  -8  10   5    10967.03    10230.93    556.38 o 
  -7  10   5     3681.67     3232.11    582.12 o 
  -6  10   5    19198.13    20967.53    739.27 o 
  -5  10   5      519.39      575.23    168.75 o 
  -4  10   5    23724.15    22791.60    730.27 o 
  -3  10   5      526.35      569.23    149.33 o 
  -2  10   5    29682.73    27325.39    871.02 o 
  -1  10   5    14008.86    14002.57    294.58 o 
   0  10   5    13920.69    14220.95    318.20 o 
   1  10   5    27827.85    28649.49    480.76 o 
   2  10   5      896.77      985.00     93.34 o 
   3  10   5    32264.88    31527.85    423.62 o 
   4  10   5       63.28       84.35     75.16 o 
   5  10   5    16689.13    16048.16    698.66 o 
   6  10   5     7806.46     7632.71    553.53 o 
   7  10   5     7799.52     7181.39    439.56 o 
   8  10   5    10599.79    10252.56    656.82 o 
   9  10   5      580.07      421.46    133.86 o 
  10  10   5    18873.05    20390.44    978.01 o 
  11  10   5      313.84      326.26    204.02 o 
 -11  11   5      122.67      365.34    187.51 o 
 -10  11   5        6.50      167.51    514.13 o 
  -9  11   5      672.05     1201.85    232.66 o 
  -8  11   5      299.63      325.39    177.80 o 
  -7  11   5      369.30      519.95    162.34 o 
  -6  11   5      307.08      653.69    168.60 o 
  -5  11   5      980.53      877.88    180.32 o 
  -4  11   5      644.38      934.31    186.97 o 
  -3  11   5      415.31      242.52    114.11 o 
  -2  11   5      756.05      806.69     88.42 o 
  -1  11   5      612.59      713.19     75.67 o 
   0  11   5     1413.73     1529.35    118.07 o 
   1  11   5      242.41      219.90     63.70 o 
   2  11   5      257.34      180.98     60.92 o 
   3  11   5      321.81      316.46     74.43 o 
   4  11   5      974.03      857.18    137.99 o 
   5  11   5       33.63      -22.79     92.93 o 
   6  11   5      235.44      112.99    100.91 o 
   7  11   5      956.20      729.55    139.87 o 
   8  11   5       58.33      193.38    169.07 o 
   9  11   5      400.73      285.12    122.49 o 
  10  11   5        7.60      146.29    151.96 o 
 -11  12   5     9998.60    10150.11    651.28 o 
 -10  12   5     3109.01     3278.17    377.01 o 
  -9  12   5     6419.71     6000.12    484.33 o 
  -8  12   5     9779.55     9016.90    557.73 o 
  -7  12   5     2142.19     1816.96    272.11 o 
  -6  12   5    14693.58    14036.55    650.64 o 
  -5  12   5      199.47      373.73    142.57 o 
  -4  12   5    16115.24    16991.74    683.24 o 
  -3  12   5     3789.60     4083.13    341.85 o 
  -2  12   5    13694.98    13092.79    309.38 o 
  -1  12   5     7810.13     7731.99    238.16 o 
   0  12   5     6909.39     6905.00    244.47 o 
   1  12   5    22264.41    22538.21    464.63 o 
   2  12   5     1707.32     1755.06    132.17 o 
   3  12   5    22291.98    22900.50    476.82 o 
   4  12   5      402.74      529.28    126.02 o 
   5  12   5    15649.73    15507.11    632.76 o 
   6  12   5     4672.91     4193.26    295.41 o 
   7  12   5     4216.55     4508.87    328.85 o 
   8  12   5    16837.05    16461.25    600.52 o 
   9  12   5     1670.56     1656.39    210.38 o 
  10  12   5    11012.03     9671.26    493.10 o 
 -10  13   5      127.74      350.28    194.04 o 
  -9  13   5      220.18      248.26    162.82 o 
  -8  13   5      178.59      552.07    202.63 o 
  -7  13   5       86.94      388.48    179.06 o 
  -6  13   5       19.48      303.38    282.92 o 
  -5  13   5      562.57      570.04    182.67 o 
  -4  13   5      967.87      838.16    189.44 o 
  -3  13   5      230.72      324.69    357.39 o 
  -2  13   5      124.14       -7.20     62.70 o 
  -1  13   5     1526.73     1553.37    149.97 o 
   0  13   5        7.69       99.55     66.45 o 
   1  13   5       18.73       -5.44     65.13 o 
   2  13   5      602.79      345.79     87.48 o 
   3  13   5       82.85       72.84     74.37 o 
   4  13   5        8.83      -68.15    103.70 o 
   5  13   5       38.72      -93.65    123.49 o 
   6  13   5       36.37       -0.35    103.89 o 
   7  13   5       37.97        3.42    192.84 o 
   8  13   5      811.88      540.95    155.50 o 
   9  13   5       12.68      -28.09    166.30 o 
  -9  14   5     4095.16     4573.77    448.15 o 
  -8  14   5     8478.95     8609.32    918.46 o 
  -7  14   5     2587.23     2728.36    336.11 o 
  -6  14   5     9548.88     9889.13    596.91 o 
  -5  14   5       33.69      349.64    147.60 o 
  -4  14   5    10297.26    10184.29    720.40 o 
  -3  14   5     1753.82     1668.84    258.68 o 
  -2  14   5     6118.32     7059.53    477.24 o 
  -1  14   5     9234.71     9526.05    368.24 o 
   0  14   5     4991.28     5008.23    281.51 o 
   1  14   5    11192.55    11261.73    508.47 o 
   2  14   5      852.51     1025.34    152.20 o 
   3  14   5    17039.69    18048.64    479.18 o 
   4  14   5      605.19      321.94    120.98 o 
   5  14   5    10120.05    10138.00    589.02 o 
   6  14   5     4826.87     5033.53    343.98 o 
   7  14   5     5710.87     5542.11    367.00 o 
   8  14   5     8571.71     8811.96    470.76 o 
  -8  15   5      261.87      306.50    159.70 o 
  -7  15   5     1208.16     1386.95    276.95 o 
  -6  15   5      870.41     1005.01    244.45 o 
  -5  15   5      946.78      959.04    234.37 o 
  -4  15   5       43.88      -68.69    150.15 o 
  -3  15   5     2320.92     2274.46    343.72 o 
  -2  15   5       31.14      122.64    225.94 o 
  -1  15   5      183.90      129.96    140.18 o 
   0  15   5     2431.63     2282.32    211.10 o 
   1  15   5      533.67      147.25    206.77 o 
   2  15   5     2413.44     2467.74    232.23 o 
   3  15   5       33.14        5.21     95.20 o 
   4  15   5     1131.52     1073.22    168.83 o 
   5  15   5      523.16      450.77    127.33 o 
   6  15   5      941.94      613.19    155.73 o 
   7  15   5      523.12      208.79    127.87 o 
  -7  16   5      621.75      226.14    182.64 o 
  -6  16   5     7944.32     8477.16    594.85 o 
  -5  16   5      136.89      209.10    373.49 o 
  -4  16   5     8414.70     8830.50    586.29 o 
  -3  16   5     2179.07     1745.72    265.07 o 
  -2  16   5     6224.68     6283.62    483.79 o 
  -1  16   5     2902.44     2556.06    325.73 o 
   0  16   5     2024.73     2930.81    537.69 o 
   1  16   5     6200.79     6324.64    641.59 o 
   2  16   5      818.29      650.92    152.15 o 
   3  16   5     9005.20     8819.25    729.95 o 
   4  16   5      781.40      803.90    168.38 o 
   5  16   5     8639.24     9164.44    567.43 o 
   6  16   5     2160.51     2081.32    257.30 o 
  -5  17   5     4335.82     3801.08    417.15 o 
  -4  17   5       62.11       27.32    157.28 o 
  -3  17   5     2167.43     1906.42    307.56 o 
  -2  17   5     1317.32     1521.40    313.43 o 
  -1  17   5     2841.18     2680.91    341.43 o 
   0  17   5     2780.90     2845.08    347.24 o 
   1  17   5      581.15      393.25    230.76 o 
   2  17   5     3589.86     3745.45    471.67 o 
   3  17   5        2.08      464.09    278.79 o 
   4  17   5     4203.09     3873.80    323.11 o 
  -1  18   5     2503.68     2351.99    345.41 o 
   0  18   5     2848.45     3051.69    684.45 o 
 -14   0   6     1525.08     1381.58    279.80 o 
 -13   0   6     2346.77     2256.10    283.56 o 
 -12   0   6    16696.84    15305.09    872.69 o 
 -11   0   6     1137.96      882.34    235.70 o 
 -10   0   6    17370.20    17661.35    839.54 o 
  -9   0   6       66.60      185.72    147.04 o 
  -8   0   6    20638.52    20133.93    588.30 o 
  -7   0   6     4628.24     4700.44    317.26 o 
  -6   0   6    13813.40    14207.80    785.70 o 
  -5   0   6    24633.92    23826.57    539.32 o 
  -4   0   6    10560.00    10417.87    348.40 o 
  -3   0   6    33755.60    31660.71    601.45 o 
  -2   0   6     9251.51     9861.81    337.60 o 
  -1   0   6    63797.66    63763.10   1512.45 o 
   0   0   6    16765.37    16988.85    345.72 o 
   1   0   6    53124.64    53515.32   1098.95 o 
   2   0   6    21381.88    21519.05    636.07 o 
   3   0   6     8441.60     8934.03    512.59 o 
   4   0   6    59972.41    62174.57   1417.95 o 
   5   0   6     6802.63     6546.58    489.60 o 
   6   0   6    22493.69    21496.93    980.08 o 
   7   0   6     3111.07     2762.11    386.10 o 
   8   0   6    12452.82     9863.07    888.20 o 
   9   0   6    10356.11     9435.26    526.52 o 
  10   0   6    13635.64    11907.38    929.09 o 
  11   0   6    11389.52    10103.85    905.17 o 
  12   0   6     2643.74     2727.14    536.47 o 
  13   0   6     9800.04    10825.72   1031.87 o 
 -14   1   6       31.27     -162.32    162.32 o 
 -13   1   6       26.98      198.50    119.90 o 
 -12   1   6      102.07      473.33    121.78 o 
 -11   1   6      240.58      273.14     97.67 o 
 -10   1   6      317.94      525.71    136.57 o 
  -9   1   6     1044.30      919.63    115.81 o 
  -8   1   6      497.71      783.05     95.66 o 
  -7   1   6       24.53      189.03     56.89 o 
  -6   1   6      684.99     1001.33     87.15 o 
  -5   1   6      628.43      744.07     75.64 o 
  -4   1   6      180.70      355.56     56.94 o 
  -3   1   6      298.34      622.54     68.57 o 
  -2   1   6     4255.76     4416.83    159.96 o 
  -1   1   6     1361.62     1729.50     88.60 o 
   0   1   6      188.87      189.99     43.50 o 
   1   1   6     1012.16     1113.69     65.23 o 
   2   1   6      323.34      353.39     46.83 o 
   3   1   6      377.45      336.05     43.03 o 
   4   1   6      152.55      185.19     68.67 o 
   5   1   6       47.73      100.48     74.12 o 
   6   1   6        0.56      -62.57     84.73 o 
   7   1   6     1675.54     1573.01    229.20 o 
   8   1   6      557.97      497.02     69.09 o 
   9   1   6      154.51      189.60     52.13 o 
  10   1   6      568.59      269.90    155.64 o 
  11   1   6      347.75      347.72    183.05 o 
  12   1   6       14.36      -49.08    164.60 o 
  13   1   6        7.66      233.50    193.81 o 
 -14   2   6     4998.57     4574.14    445.95 o 
 -13   2   6     5526.70     5785.25    411.19 o 
 -12   2   6     9803.61     9820.35    469.95 o 
 -11   2   6     1963.32     2246.19    271.18 o 
 -10   2   6    17720.25    17176.14    494.37 o 
  -9   2   6        8.81       79.91     59.10 o 
  -8   2   6    16187.78    15988.31    368.18 o 
  -7   2   6     6238.18     6366.00    199.87 o 
  -6   2   6    25365.60    25193.27    451.51 o 
  -5   2   6    18218.60    17776.80    357.22 o 
  -4   2   6    16578.48    16718.37    445.02 o 
  -3   2   6    29127.57    28367.63    409.10 o 
  -2   2   6     2010.52     2184.04    103.76 o 
  -1   2   6    70292.93    69129.42    563.63 o 
   0   2   6     8057.77     8184.02    191.61 o 
   1   2   6    38057.52    38235.67    401.34 o 
   2   2   6    42494.39    41923.32    587.60 o 
   3   2   6    19412.11    19037.96    628.65 o 
   4   2   6    30271.27    29496.24    641.38 o 
   5   2   6      303.79      344.71     90.69 o 
   6   2   6    39534.29    38570.07    494.61 o 
   7   2   6      365.94      330.38     64.89 o 
   8   2   6    14122.19    13864.94    347.09 o 
   9   2   6     8388.62     7095.55    429.35 o 
  10   2   6     6966.16     7296.09    521.94 o 
  11   2   6    14463.60    13633.91    748.55 o 
  12   2   6     3701.47     4118.36    441.08 o 
  13   2   6     6766.69     7223.51    593.50 o 
 -14   3   6      860.31     1243.43    268.23 o 
 -13   3   6      318.65      521.86    183.88 o 
 -12   3   6      672.10      890.21    146.09 o 
 -11   3   6     3123.70     3025.22    227.09 o 
 -10   3   6      849.43      926.06    112.59 o 
  -9   3   6     4123.51     4087.41    196.92 o 
  -8   3   6      435.80      833.99     98.71 o 
  -7   3   6     2413.13     2595.73    140.25 o 
  -6   3   6     1793.81     2266.78    122.40 o 
  -5   3   6     2704.54     2784.19    107.32 o 
  -4   3   6    10004.41    10112.83    235.18 o 
  -3   3   6     7328.92     7835.04    191.82 o 
  -2   3   6     1261.72     1052.05     71.60 o 
  -1   3   6        4.01      426.16     51.28 o 
   0   3   6     3108.43     3051.60    107.24 o 
   1   3   6      168.84      243.05     38.16 o 
   2   3   6     2311.29     2209.60    103.85 o 
   3   3   6    10036.26    10454.67    279.55 o 
   4   3   6      497.20      538.13     64.69 o 
   5   3   6     5976.93     6028.96    172.42 o 
   6   3   6     2421.61     2285.61    144.91 o 
   7   3   6     1242.47     1305.20    118.45 o 
   8   3   6      676.37      498.22     38.51 o 
   9   3   6     5130.83     4666.90    200.24 o 
  10   3   6      475.61      303.20    173.64 o 
  11   3   6      816.28      874.25    238.34 o 
  12   3   6     1388.60     1747.99    478.39 o 
  13   3   6      322.36      303.93    301.29 o 
 -14   4   6     3588.87     3612.75    396.24 o 
 -13   4   6     3873.42     4130.96    395.88 o 
 -12   4   6     8745.23     8160.76    378.00 o 
 -11   4   6     1903.13     1825.22    183.60 o 
 -10   4   6     7669.26     7944.08    280.19 o 
  -9   4   6      137.19      399.74     93.45 o 
  -8   4   6    15864.24    15752.36    340.22 o 
  -7   4   6     3994.91     4175.49    166.20 o 
  -6   4   6    25087.13    25242.97    342.25 o 
  -5   4   6    18310.53    18270.80    238.09 o 
  -4   4   6    18206.80    17744.62    215.29 o 
  -3   4   6    46916.21    45071.13    497.36 o 
  -2   4   6      724.68      685.91     65.88 o 
  -1   4   6    41846.57    42578.29    435.45 o 
   0   4   6     3382.74     3552.36    108.59 o 
   1   4   6    41233.30    40065.27    416.85 o 
   2   4   6    13997.46    13945.40    201.61 o 
   3   4   6     9465.97     9751.90    202.94 o 
   4   4   6    47351.63    47080.10    385.26 o 
   5   4   6     2832.28     2814.43     97.92 o 
   6   4   6    23350.22    22561.36    449.72 o 
   7   4   6      950.62      933.01     74.33 o 
   8   4   6    14337.35    13692.17    340.44 o 
   9   4   6     3459.90     3440.22    172.66 o 
  10   4   6     4413.28     4253.94    346.95 o 
  11   4   6     6569.08     6658.98    538.05 o 
  12   4   6     1536.99     1639.57    301.62 o 
 -13   5   6     1376.67     1239.17    243.48 o 
 -12   5   6     2513.50     2657.15    319.21 o 
 -11   5   6     3348.20     3064.92    222.35 o 
 -10   5   6      327.50      645.28    109.23 o 
  -9   5   6     9294.42     9511.92    327.87 o 
  -8   5   6      243.61      518.94     72.46 o 
  -7   5   6     6453.10     6120.52    181.86 o 
  -6   5   6     6283.33     6044.34    202.88 o 
  -5   5   6    12526.32    12966.68    397.54 o 
  -4   5   6     9096.75     8573.62    209.98 o 
  -3   5   6      887.00     1184.03     97.60 o 
  -2   5   6    17814.73    17124.33    236.00 o 
  -1   5   6      114.71      297.27     43.89 o 
   0   5   6    12773.52    13002.21    212.99 o 
   1   5   6     2255.88     2244.90     88.17 o 
   2   5   6    10869.67    11148.13    195.28 o 
   3   5   6     9315.67     9364.28    190.56 o 
   4   5   6     2796.54     2927.71    106.72 o 
   5   5   6    11623.21    11326.51    230.13 o 
   6   5   6       45.05      104.76     46.26 o 
   7   5   6    16026.61    15477.78    276.60 o 
   8   5   6       49.93      111.03     47.14 o 
   9   5   6     2543.33     2379.82    200.70 o 
  10   5   6     4390.33     4793.40    281.17 o 
  11   5   6     2220.09     2111.86    315.58 o 
  12   5   6     2304.57     2373.21    357.68 o 
 -13   6   6     2547.72     2542.41    348.60 o 
 -12   6   6     3395.60     4237.33    406.70 o 
 -11   6   6      977.77     1080.65    221.99 o 
 -10   6   6     6965.91     7457.72    298.22 o 
  -9   6   6       79.91      127.46     46.18 o 
  -8   6   6     8184.77     7822.12    196.02 o 
  -7   6   6     4120.91     4142.50    210.66 o 
  -6   6   6    13701.35    14058.86    540.37 o 
  -5   6   6    10229.99    10528.46    450.93 o 
  -4   6   6     8282.02     8218.64    667.71 o 
  -3   6   6    27163.80    26934.04    364.16 o 
  -2   6   6      457.71      716.27     72.76 o 
  -1   6   6    34621.77    34475.58    426.74 o 
   0   6   6     2046.14     2026.06     92.65 o 
   1   6   6    12673.02    12987.40    234.08 o 
   2   6   6    14101.42    14071.23    233.51 o 
   3   6   6     8876.59     8454.33    173.23 o 
   4   6   6    13432.83    13330.43    239.51 o 
   5   6   6      201.85      178.58     45.56 o 
   6   6   6    16715.17    16840.27    348.29 o 
   7   6   6       87.38       81.06     46.83 o 
   8   6   6    10392.52     9905.89    385.44 o 
   9   6   6     1369.06     1141.37    197.83 o 
  10   6   6     3140.07     2892.09    230.82 o 
  11   6   6     4805.33     4572.27    464.82 o 
  12   6   6     1138.00      963.82    427.48 o 
 -13   7   6     3673.21     3650.03    401.43 o 
 -12   7   6     1694.39     1830.53    294.56 o 
 -11   7   6     5376.24     5845.46    454.30 o 
 -10   7   6      397.76      322.20    327.31 o 
  -9   7   6     6076.66     6051.72    420.33 o 
  -8   7   6      900.27     1201.73    198.22 o 
  -7   7   6    17196.52    16536.82    628.78 o 
  -6   7   6     4255.66     4051.86    308.07 o 
  -5   7   6     6339.47     5996.31    354.41 o 
  -4   7   6    17038.77    16585.30    566.76 o 
  -3   7   6     1504.27     1515.01     84.91 o 
  -2   7   6    22925.84    22769.76    344.27 o 
  -1   7   6     1529.09     1648.66     93.34 o 
   0   7   6    30129.10    30043.38    354.05 o 
   1   7   6     1607.38     1792.07     95.08 o 
   2   7   6    17440.30    17403.64    294.89 o 
   3   7   6     6774.05     6665.08    165.49 o 
   4   7   6     4126.68     4262.32    169.20 o 
   5   7   6    25073.07    25634.66    590.00 o 
   6   7   6      106.80      126.52     57.35 o 
   7   7   6    11865.41    11692.35    437.64 o 
   8   7   6     1562.55     1730.90    185.95 o 
   9   7   6     7055.94     7430.18    371.65 o 
  10   7   6     1299.99     1384.51    182.17 o 
  11   7   6     1454.14      959.09    575.82 o 
  12   7   6     7393.68     8217.09    628.03 o 
 -13   8   6      846.15     1179.11    264.90 o 
 -12   8   6     2997.38     2991.34    371.64 o 
 -11   8   6     1204.06     1708.04    286.61 o 
 -10   8   6     3115.48     3195.07    357.53 o 
  -9   8   6      204.96      332.32    188.37 o 
  -8   8   6     5013.56     5047.15    382.98 o 
  -7   8   6     1011.08      997.26    194.45 o 
  -6   8   6     3822.42     4008.75    317.55 o 
  -5   8   6     4283.98     4602.20    327.85 o 
  -4   8   6     7347.90     6891.67    387.03 o 
  -3   8   6    11785.47    11964.63    538.87 o 
  -2   8   6      524.42      732.24     77.03 o 
  -1   8   6     4311.75     4218.38    151.41 o 
   0   8   6     2176.77     2303.26    113.18 o 
   1   8   6     8877.50     8614.43    217.57 o 
   2   8   6     5893.41     5989.71    181.94 o 
   3   8   6      160.19      235.65     56.06 o 
   4   8   6     9463.37     9351.05    289.26 o 
   5   8   6      266.91      344.42     69.32 o 
   6   8   6     3979.98     4141.42    183.99 o 
   7   8   6       26.67      117.76     97.32 o 
   8   8   6     4874.87     4707.30    296.50 o 
   9   8   6     1392.56     1181.95    172.15 o 
  10   8   6     3685.56     3347.61    275.55 o 
  11   8   6     2231.58     2215.01    629.88 o 
 -12   9   6     2320.43     2482.78    341.76 o 
 -11   9   6     8573.67     8913.92   1062.17 o 
 -10   9   6      124.68      163.29    166.65 o 
  -9   9   6    11050.63    10918.57    588.83 o 
  -8   9   6      119.76      131.77    132.84 o 
  -7   9   6    11930.70    11657.31    580.54 o 
  -6   9   6     5482.10     5099.59    368.44 o 
  -5   9   6     7390.08     7707.92    600.80 o 
  -4   9   6    11104.25    11302.12    508.67 o 
  -3   9   6     2658.47     2839.56    262.39 o 
  -2   9   6    24048.72    23788.22    416.93 o 
  -1   9   6      238.87      250.65     53.39 o 
   0   9   6    22905.56    23307.18    421.14 o 
   1   9   6     8377.78     8689.34    268.81 o 
   2   9   6    11804.68    11823.00    349.37 o 
   3   9   6    14026.64    13788.52    336.46 o 
   4   9   6     5707.71     5204.96    231.06 o 
   5   9   6    14610.05    14299.42    384.26 o 
   6   9   6       10.05      -11.11     64.88 o 
   7   9   6    13598.20    13782.41    590.05 o 
   8   9   6     1944.71     2180.08    218.54 o 
   9   9   6     7463.34     7557.44    459.86 o 
  10   9   6     6182.80     6402.10    614.68 o 
  11   9   6     4452.21     3611.33    619.98 o 
 -12  10   6      519.14      944.91    259.46 o 
 -11  10   6       68.94      329.55    175.14 o 
 -10  10   6     1986.23     2109.42    297.94 o 
  -9  10   6      142.62      390.10    164.44 o 
  -8  10   6      875.16     1298.73    464.99 o 
  -7  10   6      509.88      599.59    176.41 o 
  -6  10   6     1321.41     1432.31    214.97 o 
  -5  10   6     1138.76     1354.01    233.12 o 
  -4  10   6      376.06      543.15    157.19 o 
  -3  10   6     2078.43     1830.42    222.91 o 
  -2  10   6        3.40      194.70     63.23 o 
  -1  10   6     8081.13     7813.19    214.90 o 
   0  10   6      558.91      730.63    100.10 o 
   1  10   6      332.52      317.30     83.25 o 
   2  10   6     3941.92     3902.09    230.80 o 
   3  10   6      126.66       92.16     54.94 o 
   4  10   6     1356.50     1390.10    154.63 o 
   5  10   6        6.18      -23.51     96.57 o 
   6  10   6     1388.33     1889.09    283.35 o 
   7  10   6       13.82      174.92    266.77 o 
   8  10   6     1134.20      840.87    341.25 o 
   9  10   6      320.40      630.61    172.90 o 
  10  10   6      916.57      936.72    313.14 o 
 -11  11   6     9038.92     7752.23    780.13 o 
 -10  11   6      272.93      192.20    167.20 o 
  -9  11   6    10483.63     9933.66    595.40 o 
  -8  11   6      628.57      830.19    207.90 o 
  -7  11   6    11844.17    12402.46    698.40 o 
  -6  11   6     4094.08     4186.90    363.59 o 
  -5  11   6     8129.01     8691.20    496.72 o 
  -4  11   6    11258.36    10887.63    539.89 o 
  -3  11   6     4893.42     5296.34    377.11 o 
  -2  11   6    20190.78    19481.98    408.25 o 
  -1  11   6        6.28       99.94     66.52 o 
   0  11   6    24542.01    23638.16    523.77 o 
   1  11   6     8809.60     8263.87    382.08 o 
   2  11   6    11584.95    11453.01    338.49 o 
   3  11   6    16282.88    16760.94    500.71 o 
   4  11   6     4265.89     4487.36    282.05 o 
   5  11   6    14836.39    14423.30    869.34 o 
   6  11   6        4.90      152.45    212.28 o 
   7  11   6    11610.16    11904.97    520.72 o 
   8  11   6     2091.41     1803.31    210.37 o 
   9  11   6     9125.69     9521.40    697.45 o 
  10  11   6     5146.09     5065.21   1008.98 o 
 -10  12   6      126.25       35.55    203.31 o 
  -9  12   6       45.89      496.33    221.06 o 
  -8  12   6       28.23      200.32    167.33 o 
  -7  12   6       50.12      222.22    147.34 o 
  -6  12   6      139.11      368.25    155.67 o 
  -5  12   6       33.53       98.62    117.12 o 
  -4  12   6      598.42      950.15    197.59 o 
  -3  12   6      239.12      536.20    232.16 o 
  -2  12   6      442.36      422.78    146.65 o 
  -1  12   6     1265.47     1433.79    150.73 o 
   0  12   6     1328.56     1317.07    116.15 o 
   1  12   6      921.03      826.87    115.08 o 
   2  12   6      446.26      701.07    111.78 o 
   3  12   6      177.99      242.22     85.57 o 
   4  12   6        0.95      111.05    108.86 o 
   5  12   6      170.57       79.54    106.81 o 
   6  12   6      294.90      373.21    124.67 o 
   7  12   6      105.26       85.70    135.92 o 
   8  12   6       39.07      134.54    132.92 o 
   9  12   6        1.83       -1.96    130.73 o 
 -10  13   6      176.54      -53.56    176.22 o 
  -9  13   6     9329.36    10091.30    631.40 o 
  -8  13   6      415.04      543.17    213.55 o 
  -7  13   6     7832.91     7696.26    524.12 o 
  -6  13   6     4163.65     4102.85    387.10 o 
  -5  13   6     8299.91     8603.70    533.68 o 
  -4  13   6    11160.14    11703.86    609.03 o 
  -3  13   6     2403.99     2673.25    302.06 o 
  -2  13   6    22249.14    21926.47    479.38 o 
  -1  13   6      176.33      208.71     85.97 o 
   0  13   6    22156.74    23058.04    573.89 o 
   1  13   6     3203.20     3065.56    231.95 o 
   2  13   6    11755.48    12052.64    450.72 o 
   3  13   6    13109.69    13461.31    434.57 o 
   4  13   6     3246.84     3627.11    275.83 o 
   5  13   6    14330.58    14287.18    647.66 o 
   6  13   6      236.71      422.85    130.22 o 
   7  13   6    10228.53    10594.97    526.36 o 
   8  13   6      879.15     1082.68    195.71 o 
  -9  14   6       68.33      155.80    179.15 o 
  -8  14   6      948.27      895.46    276.78 o 
  -7  14   6      138.63      323.72    255.79 o 
  -6  14   6      280.04       92.30    161.82 o 
  -5  14   6      313.60      472.38    169.60 o 
  -4  14   6      115.14      467.99    186.16 o 
  -3  14   6     1035.85      960.50    205.31 o 
  -2  14   6     1248.85     1286.69    218.25 o 
  -1  14   6      406.45      407.45    204.23 o 
   0  14   6       22.75       33.00    111.57 o 
   1  14   6      323.36      455.53    160.73 o 
   2  14   6      649.32      640.19    132.53 o 
   3  14   6      659.92      978.37    141.71 o 
   4  14   6      603.67      520.23    141.92 o 
   5  14   6      261.79      318.19    117.63 o 
   6  14   6      506.80      442.31    133.35 o 
   7  14   6       55.10      -71.54    157.87 o 
  -7  15   6     6526.58     5625.99    497.32 o 
  -6  15   6     2567.44     2769.71    360.14 o 
  -5  15   6     6616.90     6121.83    489.16 o 
  -4  15   6    10394.28    10459.87    619.30 o 
  -3  15   6     2393.10     2349.29    317.07 o 
  -2  15   6    11033.32    10375.10    713.46 o 
  -1  15   6       70.39       33.91    138.72 o 
   0  15   6    10906.35    10951.90    612.23 o 
   1  15   6     2648.91     3028.19    247.41 o 
   2  15   6     9505.12     9311.61    426.10 o 
   3  15   6     6633.45     6299.08    324.02 o 
   4  15   6     1616.97     1865.98    218.99 o 
   5  15   6    11089.02    11467.34    515.74 o 
   6  15   6      409.66      635.21    158.51 o 
  -6  16   6     1212.71     1673.69    575.63 o 
  -5  16   6     1599.45     1305.02    273.33 o 
  -4  16   6      779.51      960.96    236.12 o 
  -3  16   6     2529.71     2549.15    327.62 o 
  -2  16   6        9.64      -68.20    298.35 o 
  -1  16   6     2049.04     1701.84    572.51 o 
   0  16   6       65.09      256.75    164.02 o 
   1  16   6     2244.94     2105.40    373.54 o 
   2  16   6      505.09      407.92    169.13 o 
   3  16   6      751.31      577.18    151.51 o 
   4  16   6     2380.36     2116.84    276.14 o 
   5  16   6      545.06      341.83    145.60 o 
  -4  17   6     3680.96     3755.33    421.17 o 
  -3  17   6     1142.76     1239.18    376.98 o 
  -2  17   6     5621.19     5875.34    494.98 o 
  -1  17   6       83.06      346.31    189.94 o 
   0  17   6     5452.09     5335.44    465.81 o 
   1  17   6      989.81      978.17    240.46 o 
   2  17   6     2993.31     3277.84    354.68 o 
   3  17   6     5778.23     5130.36    897.03 o 
 -14   1   7      426.31      287.29    142.68 o 
 -13   1   7     9051.53     8808.27    427.61 o 
 -12   1   7     1747.52     2005.13    299.46 o 
 -11   1   7    17274.34    16505.49    548.82 o 
 -10   1   7     7874.00     7207.11    663.43 o 
  -9   1   7    20226.08    20184.76    510.61 o 
  -8   1   7    13551.58    13279.38    463.17 o 
  -7   1   7     7315.92     6772.47    269.38 o 
  -6   1   7    28575.32    28091.83    513.78 o 
  -5   1   7     1227.17     1308.44    119.03 o 
  -4   1   7    49243.22    49937.39    748.01 o 
  -3   1   7     7987.09     7788.78    229.96 o 
  -2   1   7    54360.45    56840.36    610.65 o 
  -1   1   7    43823.69    42903.16    456.19 o 
   0   1   7     9516.68     9484.92    221.58 o 
   1   1   7    66111.99    66521.04    648.95 o 
   2   1   7      103.35      177.20     37.71 o 
   3   1   7    31730.99    31854.78    590.69 o 
   4   1   7     6133.93     6209.48    277.20 o 
   5   1   7    19029.37    18054.04    707.78 o 
   6   1   7    12323.92    11821.02    535.45 o 
   7   1   7     7989.89     8000.84    473.34 o 
   8   1   7    15058.53    15030.27    964.60 o 
   9   1   7     2407.57     2270.14    462.99 o 
  10   1   7    15947.61    15874.53    781.97 o 
  11   1   7      201.26      340.50    252.24 o 
  12   1   7    11450.23    11811.97    754.58 o 
 -14   2   7      713.70      548.52    190.11 o 
 -13   2   7        1.24      365.05    133.45 o 
 -12   2   7      619.16      809.22    141.51 o 
 -11   2   7      215.92      722.91    132.95 o 
 -10   2   7     2105.88     2152.44    193.71 o 
  -9   2   7     1764.20     2009.46    151.42 o 
  -8   2   7      166.86      220.20     69.00 o 
  -7   2   7     1388.46     1411.02    126.66 o 
  -6   2   7        4.93      663.18     76.93 o 
  -5   2   7     1539.48     1541.79    122.66 o 
  -4   2   7      871.94     1705.57    123.99 o 
  -3   2   7     7588.90     7581.12    246.80 o 
  -2   2   7     1293.23     1320.78     80.16 o 
  -1   2   7      226.74      752.98     72.36 o 
   0   2   7      198.30      438.83     55.11 o 
   1   2   7     1148.46     1609.26     82.99 o 
   2   2   7     9387.21     9238.90    187.39 o 
   3   2   7     2996.14     3281.90    150.01 o 
   4   2   7      819.92      822.21     80.51 o 
   5   2   7     1492.59     1330.94    190.24 o 
   6   2   7     1673.86     1950.29    234.18 o 
   7   2   7      642.01      750.97    175.85 o 
   8   2   7      635.86      505.06    163.70 o 
   9   2   7     1994.60     2003.07    289.26 o 
  10   2   7      313.35       15.61    295.70 o 
  11   2   7     1113.78     1212.48    245.79 o 
  12   2   7      300.88      433.57    214.99 o 
 -14   3   7      230.01      496.00    179.87 o 
 -13   3   7     9301.57     9380.17    584.11 o 
 -12   3   7      505.52      454.77    209.43 o 
 -11   3   7     8134.18     8239.88    469.07 o 
 -10   3   7     5735.21     6224.09    262.39 o 
  -9   3   7    10495.56    10452.99    318.08 o 
  -8   3   7    12580.02    12828.87    330.44 o 
  -7   3   7     4699.35     4818.61    267.09 o 
  -6   3   7    26849.72    26600.03    342.38 o 
  -5   3   7       14.39       46.03     41.93 o 
  -4   3   7    35447.35    35188.23    649.94 o 
  -3   3   7    12351.69    11347.97    253.55 o 
  -2   3   7    31523.89    31438.14    498.82 o 
  -1   3   7    33064.96    33754.70    719.13 o 
   0   3   7    12437.96    12455.29    262.95 o 
   1   3   7    43059.50    42550.35    418.89 o 
   2   3   7      383.49      639.62     59.17 o 
   3   3   7    29126.89    28214.21    558.82 o 
   4   3   7     2838.21     2944.67    155.39 o 
   5   3   7    16765.71    17214.59    361.95 o 
   6   3   7    15844.51    15673.88    625.95 o 
   7   3   7     9575.05     9032.60    271.05 o 
   8   3   7    11333.78    10639.76    304.69 o 
   9   3   7     1402.08     1282.67    283.61 o 
  10   3   7    10002.51    10720.70    649.61 o 
  11   3   7      297.74      435.23    195.58 o 
  12   3   7     9870.33    10090.51    702.32 o 
 -13   4   7        0.54      263.47    181.63 o 
 -12   4   7     1949.13     2247.63    295.39 o 
 -11   4   7      606.69      802.01    163.52 o 
 -10   4   7     1088.58     1550.99    169.45 o 
  -9   4   7     3201.56     3172.95    174.66 o 
  -8   4   7     1093.91     1574.03    121.55 o 
  -7   4   7     3342.57     3441.04    178.65 o 
  -6   4   7     1280.79     1634.95    104.28 o 
  -5   4   7    12497.14    12825.63    210.70 o 
  -4   4   7      828.34     1403.11     87.72 o 
  -3   4   7     8761.17     8442.39    200.35 o 
  -2   4   7     2500.11     2826.51    123.96 o 
  -1   4   7      355.39      257.60     79.97 o 
   0   4   7    12238.85    12419.96    214.96 o 
   1   4   7       71.08      392.05     52.25 o 
   2   4   7     9897.84    10239.52    235.66 o 
   3   4   7     2459.25     2590.25    113.11 o 
   4   4   7     8741.13     8539.47    259.94 o 
   5   4   7     2061.63     2122.93    151.54 o 
   6   4   7     3601.51     3688.74    152.86 o 
   7   4   7     3442.64     3529.34    195.04 o 
   8   4   7     1029.70     1016.29    127.39 o 
   9   4   7     4915.82     5140.56    353.48 o 
  10   4   7       79.77      302.49    307.86 o 
  11   4   7     2860.86     2849.31    375.71 o 
  12   4   7      617.80      529.29    240.36 o 
 -13   5   7     5766.52     5507.64    470.89 o 
 -12   5   7      843.61      888.95    210.67 o 
 -11   5   7     8015.39     7798.13    509.05 o 
 -10   5   7     3177.80     3310.36    249.58 o 
  -9   5   7     4935.60     5728.88    213.78 o 
  -8   5   7    10223.75     9750.17    254.92 o 
  -7   5   7     1810.37     1791.94    101.04 o 
  -6   5   7    20478.03    18397.87    374.78 o 
  -5   5   7      122.29      373.45     50.88 o 
  -4   5   7    37378.84    36275.91    468.70 o 
  -3   5   7     5263.67     5188.51    145.67 o 
  -2   5   7    15245.34    16179.06    280.66 o 
  -1   5   7    12069.47    11758.03    251.49 o 
   0   5   7     7741.39     8386.97    195.25 o 
   1   5   7    18095.99    18151.02    267.54 o 
   2   5   7     1013.52      978.34     62.90 o 
   3   5   7    25542.45    25872.73    305.49 o 
   4   5   7     5718.10     5488.28    167.82 o 
   5   5   7    11308.43    10823.02    244.45 o 
   6   5   7     9751.11     9163.68    223.05 o 
   7   5   7     5563.56     5023.10    254.77 o 
   8   5   7    11727.63    11990.87    395.55 o 
   9   5   7      953.05      825.98    141.79 o 
  10   5   7     5462.26     5820.28    495.53 o 
  11   5   7      435.80      309.82    491.49 o 
  12   5   7     5992.33     5821.38    539.30 o 
 -13   6   7      107.08      415.52    328.29 o 
 -12   6   7     3265.91     3250.38    362.95 o 
 -11   6   7     1763.15     2444.06    521.98 o 
 -10   6   7     3976.69     4752.83    392.30 o 
  -9   6   7     3880.30     3823.12    195.30 o 
  -8   6   7      730.82      780.55     62.41 o 
  -7   6   7    12691.68    12338.54    540.89 o 
  -6   6   7     1041.79     1332.62    378.34 o 
  -5   6   7    17197.39    16274.51    576.95 o 
  -4   6   7     1899.99     1900.70    157.07 o 
  -3   6   7    12266.95    12332.43    433.88 o 
  -2   6   7    14077.02    14094.69    237.15 o 
  -1   6   7     7954.37     8342.45    195.81 o 
   0   6   7     7936.13     7883.30    184.38 o 
   1   6   7      283.33      180.08     50.52 o 
   2   6   7    13306.76    13031.60    235.04 o 
   3   6   7      147.81      214.96     42.67 o 
   4   6   7     8554.05     8609.00    306.21 o 
   5   6   7     5550.23     5262.79    293.88 o 
   6   6   7     6807.16     6727.78    213.23 o 
   7   6   7     7963.37     7633.62    246.71 o 
   8   6   7     1448.44     1407.76    165.73 o 
   9   6   7     4981.19     4887.40    281.56 o 
  10   6   7      194.87      205.94    173.94 o 
  11   6   7     4461.91     4816.34    484.48 o 
  12   6   7     1664.29     1778.97    353.32 o 
 -13   7   7     3777.20     3344.05    391.46 o 
 -12   7   7      121.60      151.34    165.90 o 
 -11   7   7     6894.96     7175.94    505.66 o 
 -10   7   7     1851.47     1753.76    270.64 o 
  -9   7   7     2293.52     2636.26    393.40 o 
  -8   7   7     6892.93     7087.95    446.79 o 
  -7   7   7       32.82      379.76    133.48 o 
  -6   7   7    11361.78    11260.38    516.49 o 
  -5   7   7      217.35      330.91    118.02 o 
  -4   7   7    11623.75    11764.78    498.40 o 
  -3   7   7     3498.50     3972.06    181.79 o 
  -2   7   7    13734.26    13780.18    308.47 o 
  -1   7   7     3888.30     3964.29    128.00 o 
   0   7   7     2392.79     2673.30    119.71 o 
   1   7   7    16923.24    16580.76    304.09 o 
   2   7   7      109.96      157.35     44.34 o 
   3   7   7    17416.07    17945.14    333.94 o 
   4   7   7     2950.39     2827.39    181.01 o 
   5   7   7     7430.08     7618.17    249.16 o 
   6   7   7     5795.27     6085.99    224.82 o 
   7   7   7     4422.32     4452.41    269.31 o 
   8   7   7     5875.39     5504.87    374.02 o 
   9   7   7      203.67      175.18    109.78 o 
  10   7   7     5011.33     5699.55    517.20 o 
  11   7   7       92.92      -64.97    174.52 o 
 -12   8   7     8889.91     8163.65    575.72 o 
 -11   8   7     1792.29     1715.81    282.90 o 
 -10   8   7     4885.99     4145.97    390.09 o 
  -9   8   7     5283.91     5561.55    675.96 o 
  -8   8   7     5777.84     5739.56    454.14 o 
  -7   8   7    14081.71    13864.97    612.69 o 
  -6   8   7       27.60      303.53    185.41 o 
  -5   8   7    21582.83    21658.13    712.02 o 
  -4   8   7     2741.23     3012.48    294.41 o 
  -3   8   7    20079.02    19593.91    364.21 o 
  -2   8   7     8174.19     8245.43    272.41 o 
  -1   8   7     3953.09     3886.84    161.93 o 
   0   8   7    24574.02    25140.25    358.75 o 
   1   8   7     2004.62     2108.61    109.95 o 
   2   8   7    14316.10    14194.55    281.25 o 
   3   8   7     1380.21     1274.32     87.22 o 
   4   8   7    16277.50    16381.95    398.19 o 
   5   8   7     5358.19     5125.77    199.50 o 
   6   8   7     5303.85     5305.45    203.89 o 
   7   8   7     9117.87     9301.74    396.92 o 
   8   8   7      945.68      923.04    143.86 o 
   9   8   7     9127.43     9729.88    591.49 o 
  10   8   7       79.87      374.36    204.08 o 
  11   8   7     6430.35     7259.95    594.00 o 
 -12   9   7       57.21      382.71    209.57 o 
 -11   9   7     1283.18     1344.98    249.96 o 
 -10   9   7     1094.60     1408.48    256.06 o 
  -9   9   7     1659.45     1688.00    267.31 o 
  -8   9   7     2359.07     2679.53    297.55 o 
  -7   9   7      111.55      470.14    246.74 o 
  -6   9   7     1593.71     1370.47    205.76 o 
  -5   9   7      574.09      762.85    161.42 o 
  -4   9   7     6574.46     6127.97    390.27 o 
  -3   9   7      340.13      315.40    124.44 o 
  -2   9   7     1571.47     1596.82     98.15 o 
  -1   9   7     2856.91     3195.69    169.02 o 
   0   9   7     2598.14     2951.53    157.86 o 
   1   9   7     7131.88     7399.34    381.27 o 
   2   9   7        0.91      194.38     61.57 o 
   3   9   7     9083.14     8532.59    238.13 o 
   4   9   7      698.62      735.35    113.07 o 
   5   9   7     5103.15     5259.77    238.55 o 
   6   9   7      408.62      267.39    140.67 o 
   7   9   7      423.33      437.32    110.86 o 
   8   9   7     2746.00     2960.64    319.71 o 
   9   9   7      512.93      482.32    138.26 o 
  10   9   7     1710.85     1434.79    280.48 o 
 -11  10   7     2068.18     1805.73    291.87 o 
 -10  10   7     8736.84     8494.32    941.58 o 
  -9  10   7     5127.56     5424.19    450.27 o 
  -8  10   7     3227.30     3226.50    340.38 o 
  -7  10   7    15145.26    15092.00    675.57 o 
  -6  10   7      202.59      252.64    116.62 o 
  -5  10   7    15241.66    15631.86    645.75 o 
  -4  10   7     2321.33     2121.46    433.12 o 
  -3  10   7    12789.46    11531.35    834.02 o 
  -2  10   7    11346.85    10868.07    243.56 o 
  -1  10   7    13523.33    13519.79    288.15 o 
   0  10   7    26441.05    26402.05    535.52 o 
   1  10   7      384.29      250.05     71.02 o 
   2  10   7    27931.94    27603.23    601.47 o 
   3  10   7      155.88       42.73     67.03 o 
   4  10   7    13385.79    12729.13    631.73 o 
   5  10   7     4545.80     4533.93    349.59 o 
   6  10   7     7036.05     7521.59    840.96 o 
   7  10   7     9238.79     9667.46    527.24 o 
   8  10   7     1689.35     1587.61    238.94 o 
   9  10   7     9958.55     9942.44    553.81 o 
  10  10   7       99.15      503.41    349.04 o 
 -11  11   7      368.79      232.94    206.57 o 
 -10  11   7      425.64      954.93    242.77 o 
  -9  11   7      424.30      701.20    209.79 o 
  -8  11   7      116.42       65.28    178.39 o 
  -7  11   7       89.42      309.43    147.93 o 
  -6  11   7      651.44      825.54    191.46 o 
  -5  11   7      258.39      576.98    162.96 o 
  -4  11   7       16.75       53.18    137.53 o 
  -3  11   7        6.62      269.99    193.18 o 
  -2  11   7     3613.72     3630.23    144.12 o 
  -1  11   7       59.85      127.00     70.48 o 
   0  11   7      273.34      447.12     76.37 o 
   1  11   7      974.36      911.55    103.33 o 
   2  11   7      580.04      604.88    110.27 o 
   3  11   7      766.44      700.46    130.01 o 
   4  11   7      543.36      678.57    290.01 o 
   5  11   7      138.18      140.22    178.54 o 
   6  11   7      724.50      464.10    157.46 o 
   7  11   7      530.14      362.67    145.34 o 
   8  11   7        9.68       -7.69    127.39 o 
   9  11   7        1.90      370.07    251.69 o 
 -10  12   7     6135.69     6927.81    542.49 o 
  -9  12   7     7597.84     7943.05    597.42 o 
  -8  12   7     4692.13     4979.25    530.51 o 
  -7  12   7     9236.18     9366.84    578.82 o 
  -6  12   7       50.09      158.00    149.76 o 
  -5  12   7    13627.99    13538.99    652.86 o 
  -4  12   7     2267.38     2210.16    289.45 o 
  -3  12   7    15100.83    15073.10    660.05 o 
  -2  12   7    10436.74    10677.86    319.00 o 
  -1  12   7     6981.03     7001.08    296.02 o 
   0  12   7    17038.74    17508.92    495.02 o 
   1  12   7     2482.63     2762.76    215.36 o 
   2  12   7    15652.66    16645.63    517.49 o 
   3  12   7     2605.81     2531.38    234.21 o 
   4  12   7    14626.10    14513.62    659.04 o 
   5  12   7     3697.74     3922.48    291.10 o 
   6  12   7     4907.69     4916.13    513.64 o 
   7  12   7     6829.02     6619.27    395.02 o 
   8  12   7     2042.90     2259.89    270.75 o 
   9  12   7     7639.97     7954.01   1123.97 o 
  -9  13   7       10.44      339.01    190.07 o 
  -8  13   7       64.47      -96.41    152.22 o 
  -7  13   7      575.64      540.35    168.16 o 
  -6  13   7      230.23      324.01    177.33 o 
  -5  13   7       72.60      341.40    177.93 o 
  -4  13   7      102.51       54.97    161.49 o 
  -3  13   7     1158.50     1197.78    241.00 o 
  -2  13   7      511.47      490.07    160.68 o 
  -1  13   7       67.28       80.66     74.11 o 
   0  13   7      118.76      377.97    112.02 o 
   1  13   7       35.04      147.08     96.18 o 
   2  13   7      962.16      820.94    137.04 o 
   3  13   7      318.53      210.41     94.57 o 
   4  13   7       99.74      -31.15    129.03 o 
   5  13   7       25.88      -50.92    118.50 o 
   6  13   7       83.99       96.33    129.55 o 
   7  13   7      380.85      416.20    155.48 o 
   8  13   7      174.08      -33.49    133.77 o 
  -8  14   7     1567.20     2372.53    460.63 o 
  -7  14   7     7825.53     7760.81    558.33 o 
  -6  14   7       77.76      157.94    161.28 o 
  -5  14   7    11630.88    11410.32    636.93 o 
  -4  14   7     2367.65     2419.01    793.82 o 
  -3  14   7    12778.89    12469.79    653.69 o 
  -2  14   7     6541.43     6367.97    474.75 o 
  -1  14   7     5879.60     6253.00    452.74 o 
   0  14   7     8746.23     8983.91    378.25 o 
   1  14   7      279.87      239.55    111.43 o 
   2  14   7    13598.88    14384.64    548.46 o 
   3  14   7      280.79      162.37     90.11 o 
   4  14   7     6322.31     6538.82    535.17 o 
   5  14   7     6203.72     5805.03    473.28 o 
   6  14   7     6491.17     7400.11    642.41 o 
   7  14   7     5290.00     5288.42    374.40 o 
  -7  15   7      466.84      630.12    225.49 o 
  -6  15   7      359.48      120.42    207.05 o 
  -5  15   7      679.90      874.33    229.17 o 
  -4  15   7     1777.95     1836.05    290.57 o 
  -3  15   7      657.24      694.93    211.73 o 
  -2  15   7      771.31      643.68    200.36 o 
  -1  15   7      842.39      897.14    300.38 o 
   0  15   7      757.04      836.26    206.66 o 
   1  15   7      319.57      331.78    147.16 o 
   2  15   7       24.05      -42.10    111.92 o 
   3  15   7      365.89      206.54    109.41 o 
   4  15   7     1592.87     1620.96    269.22 o 
   5  15   7     1796.50     1990.30    329.00 o 
   6  15   7      413.24      323.09    179.86 o 
  -5  16   7     9895.84    10512.33    786.35 o 
  -4  16   7      865.38     1129.11    269.85 o 
  -3  16   7     6269.47     5855.04    487.66 o 
  -2  16   7     3252.60     3627.96    390.73 o 
  -1  16   7     1162.63     1094.82    244.49 o 
   0  16   7     8039.35     7419.26    528.02 o 
   1  16   7      947.14     1239.08    511.90 o 
   2  16   7     7540.88     7118.18    959.57 o 
   3  16   7      792.60      150.34    334.28 o 
   4  16   7     7314.77     7876.54    546.59 o 
  -3  17   7     1067.79     1359.51    285.52 o 
  -2  17   7     2102.86     1801.83    305.58 o 
  -1  17   7     1632.24     1510.89    277.59 o 
   0  17   7      215.97      502.22    162.65 o 
   1  17   7     2546.39     2889.84    584.67 o 
 -14   0   8     5848.61     5568.39    459.41 o 
 -13   0   8     6196.42     6094.27    456.10 o 
 -12   0   8     7485.05     7318.03    624.71 o 
 -11   0   8    12924.30    10819.40    726.56 o 
 -10   0   8        3.64      341.44    188.15 o 
  -9   0   8    28969.00    29171.15   1083.75 o 
  -8   0   8     1149.80     1178.84    165.22 o 
  -7   0   8    36065.04    34938.63   1105.32 o 
  -6   0   8    17687.40    18600.60    798.56 o 
  -5   0   8     4295.19     2048.27   1989.26 o 
  -4   0   8    26124.08     9493.03  13212.52 o 
  -3   0   8     1330.74      692.15    632.01 o 
  -2   0   8    44525.29    29715.65  21735.96 o 
  -1   0   8     1420.27     1385.99    221.49 o 
   0   0   8    54477.56    35510.19  21698.34 o 
   1   0   8    20840.50    22014.50    808.99 o 
   2   0   8    29586.15    29876.41    992.71 o 
   3   0   8    26988.96    27673.05    714.38 o 
   4   0   8    15133.49    16160.04    820.56 o 
   5   0   8    22230.35    22210.76   1013.33 o 
   6   0   8       50.58      -20.07    133.93 o 
   7   0   8    28357.20    29514.48   1307.31 o 
   8   0   8     2648.70     2577.62    421.04 o 
   9   0   8    17866.76    18907.06   1179.63 o 
  10   0   8    11258.33    12516.70   1014.85 o 
  11   0   8     6937.77     7479.84    833.86 o 
  12   0   8    12824.08    10908.58   1048.73 o 
 -14   1   8       74.13      499.67    178.95 o 
 -13   1   8       46.96      499.28    146.83 o 
 -12   1   8      118.97      533.39    138.24 o 
 -11   1   8      400.74      911.61    155.16 o 
 -10   1   8      677.67      796.37    154.05 o 
  -9   1   8       27.07      785.87    132.69 o 
  -8   1   8      212.16      316.09     87.72 o 
  -7   1   8      501.26     1323.71    116.99 o 
  -6   1   8      797.61     1262.13    234.99 o 
  -5   1   8      354.15      397.87     80.40 o 
  -4   1   8      112.73      548.97     96.14 o 
  -3   1   8     3974.34     3733.09    195.59 o 
  -2   1   8     2329.11     2907.18    172.61 o 
  -1   1   8      107.17      172.08     51.98 o 
   0   1   8      185.98      425.20    118.86 o 
   1   1   8      349.92      616.40     73.41 o 
   2   1   8     3285.42     3525.56    110.29 o 
   3   1   8      117.40      181.46     37.18 o 
   4   1   8      224.91      296.82    105.85 o 
   5   1   8      171.29      182.24    118.05 o 
   6   1   8      994.14     1116.33    193.43 o 
   7   1   8      180.15      443.64    147.69 o 
   8   1   8       19.60      133.17    122.36 o 
   9   1   8      377.13      322.76    172.40 o 
  10   1   8      298.14      253.95    271.85 o 
  11   1   8        9.06     -198.83    198.83 o 
  12   1   8       18.06      117.62    208.05 o 
 -13   2   8     3339.05     3418.02    375.78 o 
 -12   2   8     2306.86     2526.97    232.03 o 
 -11   2   8    16014.60    14979.63    508.03 o 
 -10   2   8      244.46      347.02    108.97 o 
  -9   2   8    28660.36    28319.10    544.58 o 
  -8   2   8     3733.39     3773.53    197.79 o 
  -7   2   8    28577.49    28020.99    553.55 o 
  -6   2   8    10013.26     9808.42    283.39 o 
  -5   2   8    12555.37    12570.02    489.86 o 
  -4   2   8    32108.23    32324.32    549.98 o 
  -3   2   8      217.21      194.25     65.16 o 
  -2   2   8    58344.21    59573.32    541.89 o 
  -1   2   8      869.21      921.83     83.14 o 
   0   2   8    36275.09    36427.81    468.78 o 
   1   2   8    12660.41    12078.03    303.78 o 
   2   2   8    23813.17    24502.62    306.39 o 
   3   2   8    16482.58    16729.84    320.21 o 
   4   2   8     8645.44     8055.35    374.98 o 
   5   2   8    28510.68    29297.55    827.86 o 
   6   2   8       71.48       68.21     95.17 o 
   7   2   8    20535.08    19781.37   1936.36 o 
   8   2   8     6130.83     6160.18    454.55 o 
   9   2   8    17229.86    17199.53    825.85 o 
  10   2   8     8089.07     7165.10    548.90 o 
  11   2   8     4503.15     4454.43    705.56 o 
  12   2   8     9746.49     9578.92   1219.05 o 
 -13   3   8     1719.26     1575.43    283.73 o 
 -12   3   8      218.73      346.19    172.37 o 
 -11   3   8      465.70      584.00    136.17 o 
 -10   3   8     1776.37     1971.31    191.95 o 
  -9   3   8      442.83     1354.92    128.91 o 
  -8   3   8     4832.95     4767.34    212.69 o 
  -7   3   8      253.41      764.11     93.23 o 
  -6   3   8      123.45      408.90     59.26 o 
  -5   3   8     4807.94     4848.63    173.07 o 
  -4   3   8     3870.01     4075.82    156.56 o 
  -3   3   8     5670.77     5357.14    161.04 o 
  -2   3   8      284.84      776.33     79.11 o 
  -1   3   8     6306.01     6858.99    209.14 o 
   0   3   8       28.64      319.40     72.40 o 
   1   3   8     6744.17     6598.01    165.11 o 
   2   3   8     5401.77     5557.41    167.54 o 
   3   3   8      350.43      341.31     64.03 o 
   4   3   8     5982.01     6077.57    226.60 o 
   5   3   8       32.99       68.06     38.66 o 
   6   3   8     1823.61     1945.19    426.85 o 
   7   3   8        9.70      150.36    132.34 o 
   8   3   8     3279.48     3581.29    509.58 o 
   9   3   8      299.19      296.72    210.90 o 
  10   3   8      240.57      191.45    159.41 o 
  11   3   8     1282.50     1354.25    274.89 o 
  12   3   8      135.00      423.45    228.42 o 
 -13   4   8     5132.98     5931.29    491.93 o 
 -12   4   8     3048.84     3244.89    356.54 o 
 -11   4   8     7113.78     7512.11    356.52 o 
 -10   4   8        2.80      287.55    106.85 o 
  -9   4   8    23270.84    23549.73    483.82 o 
  -8   4   8      408.09      744.97     90.68 o 
  -7   4   8    22073.73    22698.81    407.07 o 
  -6   4   8    11622.34    11925.69    281.96 o 
  -5   4   8    13337.97    13174.11    283.54 o 
  -4   4   8    29096.83    28150.74    400.86 o 
  -3   4   8     1155.85     1312.52     87.87 o 
  -2   4   8    25168.80    25379.78    395.74 o 
  -1   4   8     2973.68     3190.00    144.41 o 
   0   4   8    26979.26    26353.43    585.61 o 
   1   4   8     1587.71     1600.31     95.15 o 
   2   4   8    13691.25    13601.36    281.50 o 
   3   4   8    19987.44    19664.22    308.59 o 
   4   4   8     4271.07     4400.01    250.33 o 
   5   4   8    19365.76    19260.64    435.58 o 
   6   4   8      186.07      198.67     76.46 o 
   7   4   8    21148.56    20566.88    793.29 o 
   8   4   8     2174.32     1876.62    277.10 o 
   9   4   8     9977.64    10487.30    638.37 o 
  10   4   8     5550.54     6141.48    524.24 o 
  11   4   8     2967.52     3214.36    624.06 o 
  12   4   8     6688.98     6944.10    594.42 o 
 -13   5   8     1240.80     1328.69    269.30 o 
 -12   5   8     2679.91     2612.38    326.08 o 
 -11   5   8      129.35      644.01    227.17 o 
 -10   5   8     8082.91     8507.59    434.62 o 
  -9   5   8      227.10      291.75     87.20 o 
  -8   5   8     6643.05     6343.72    207.76 o 
  -7   5   8     2703.93     3059.78    133.40 o 
  -6   5   8     7498.31     7314.18    242.18 o 
  -5   5   8     5512.32     4815.70    194.60 o 
  -4   5   8     1408.42     1778.16     96.99 o 
  -3   5   8    21816.38    21535.55    409.89 o 
  -2   5   8       27.36      324.62     56.95 o 
  -1   5   8    15027.51    15038.89    308.70 o 
   0   5   8     1264.49     1360.95     86.79 o 
   1   5   8     5753.64     5412.81    257.99 o 
   2   5   8     6247.37     6301.86    179.31 o 
   3   5   8     1331.98     1482.37     96.96 o 
   4   5   8    10915.53    11074.30    384.51 o 
   5   5   8      215.38      143.19     73.61 o 
   6   5   8    10690.28    10378.50    392.26 o 
   7   5   8      959.75      310.81    135.39 o 
   8   5   8     5114.69     5277.51    827.68 o 
   9   5   8     2077.04     2402.75    330.54 o 
  10   5   8     1329.38     1531.46    287.67 o 
  11   5   8     1762.87     1706.18    327.48 o 
 -13   6   8     1795.79     1436.67    266.06 o 
 -12   6   8     1711.14     1445.53    266.70 o 
 -11   6   8     7292.22     8094.58   1420.59 o 
 -10   6   8     2529.40     2557.29    399.39 o 
  -9   6   8     4411.85     4482.48    486.18 o 
  -8   6   8     1668.85     1509.90     81.56 o 
  -7   6   8    13159.51    13187.60    577.72 o 
  -6   6   8     4117.43     3927.56    493.07 o 
  -5   6   8    10691.58     9888.64    258.02 o 
  -4   6   8    14137.06    14130.89    343.03 o 
  -3   6   8      761.01      713.99     89.46 o 
  -2   6   8    19186.19    19027.11    330.31 o 
  -1   6   8       82.21      494.60    112.28 o 
   0   6   8     7936.23     7969.27    231.03 o 
   1   6   8     5860.86     5920.78    181.46 o 
   2   6   8    10720.79    11117.81    233.73 o 
   3   6   8     7624.20     7775.22    209.21 o 
   4   6   8     2088.83     2086.82    143.73 o 
   5   6   8    16162.31    15683.09    401.86 o 
   6   6   8     1031.13      766.47     95.54 o 
   7   6   8    11856.27    11128.31    605.95 o 
   8   6   8     1379.31     1255.83    149.55 o 
   9   6   8     6542.30     6324.00    567.04 o 
  10   6   8     2479.04     2818.42    363.63 o 
  11   6   8     1808.59     1835.19    423.81 o 
 -12   7   8     7570.09     7889.44    908.65 o 
 -11   7   8      462.50      342.90    163.76 o 
 -10   7   8     8523.24     8337.60    535.15 o 
  -9   7   8        9.55      164.50    139.26 o 
  -8   7   8    12146.16    12272.01    761.32 o 
  -7   7   8     2215.58     2466.96    908.30 o 
  -6   7   8     8012.15     7555.18    555.38 o 
  -5   7   8    14544.95    14327.68    578.98 o 
  -4   7   8     1916.09     1684.69    158.05 o 
  -3   7   8    18833.22    17809.21    515.94 o 
  -2   7   8      570.51      630.54     85.58 o 
  -1   7   8    19089.83    19218.95    318.13 o 
   0   7   8     2672.32     2804.75    119.36 o 
   1   7   8     9636.71     9830.36    241.43 o 
   2   7   8    12503.53    12382.16    278.66 o 
   3   7   8     3247.32     3275.03    148.78 o 
   4   7   8    16702.39    16932.44    429.83 o 
   5   7   8       35.92      126.29     64.03 o 
   6   7   8    16327.58    16690.48    711.60 o 
   7   7   8     2561.74     2597.11    316.39 o 
   8   7   8     9167.65     9154.14    388.63 o 
   9   7   8     2225.38     2156.87    325.37 o 
  10   7   8     2678.18     2785.56    384.59 o 
  11   7   8     5577.13     7143.76   2094.77 o 
 -12   8   8     1636.60     1773.86    315.11 o 
 -11   8   8      544.03      952.85    250.43 o 
 -10   8   8       89.85      487.21    180.42 o 
  -9   8   8     5947.23     5933.56    449.07 o 
  -8   8   8      203.67      444.89    156.73 o 
  -7   8   8     2885.87     3285.65    321.95 o 
  -6   8   8     2293.10     2754.10    284.79 o 
  -5   8   8     3719.70     3245.26    320.02 o 
  -4   8   8     6859.29     7001.68    426.13 o 
  -3   8   8     1590.57     1887.86    146.17 o 
  -2   8   8     8359.32     8018.91    296.82 o 
  -1   8   8       12.74      210.06     47.34 o 
   0   8   8     9006.85     8999.37    231.72 o 
   1   8   8      149.13      219.77     52.63 o 
   2   8   8     2887.61     2797.64    124.62 o 
   3   8   8     6914.15     6915.27    209.10 o 
   4   8   8     2942.96     2921.99    174.07 o 
   5   8   8     2627.17     2871.50    175.54 o 
   6   8   8      545.58      409.45    167.34 o 
   7   8   8     4101.74     4036.17    267.54 o 
   8   8   8      110.51      134.21     90.96 o 
   9   8   8     4134.01     4283.70    509.18 o 
  10   8   8      955.82      602.28    412.10 o 
 -11   9   8      700.20      686.79    195.53 o 
 -10   9   8     9920.71     9853.99    741.27 o 
  -9   9   8       50.75      211.88    139.50 o 
  -8   9   8    11990.86    12368.38    635.80 o 
  -7   9   8     5698.42     5446.60    416.08 o 
  -6   9   8    10034.61    10535.96    550.04 o 
  -5   9   8    11697.56    11832.69    945.77 o 
  -4   9   8     1635.37     1441.23    214.80 o 
  -3   9   8    18506.46    17358.78    408.29 o 
  -2   9   8      179.25      295.79     77.48 o 
  -1   9   8    25816.06    25434.62    406.33 o 
   0   9   8     9215.28     8880.75    312.87 o 
   1   9   8    17638.07    17656.28    347.90 o 
   2   9   8     6983.02     7194.82    218.03 o 
   3   9   8     5860.14     5932.80    225.75 o 
   4   9   8    13331.49    13475.75    694.71 o 
   5   9   8      202.31      151.18    238.81 o 
   6   9   8    15802.41    15401.66    719.31 o 
   7   9   8      951.01     1324.06    176.51 o 
   8   9   8     8848.78     9105.36    425.67 o 
   9   9   8     5486.50     5380.61    514.60 o 
  10   9   8     6893.87     6382.51    556.89 o 
 -11  10   8      499.87      615.39    217.61 o 
 -10  10   8       10.86      793.44    238.77 o 
  -9  10   8     1140.11     1127.12    226.25 o 
  -8  10   8       41.18      511.55    192.08 o 
  -7  10   8     2127.32     2211.78    290.98 o 
  -6  10   8      420.77      642.57    180.29 o 
  -5  10   8      172.18      391.45    166.51 o 
  -4  10   8     1289.68     1414.88    222.31 o 
  -3  10   8       92.14      224.59     39.20 o 
  -2  10   8     4240.20     4233.69    239.09 o 
  -1  10   8      264.89      655.43     97.04 o 
   0  10   8     1308.99     1418.02    137.53 o 
   1  10   8      322.68      405.68    109.33 o 
   2  10   8      550.72      565.43     98.82 o 
   3  10   8      292.96      245.48     91.25 o 
   4  10   8      351.97      367.64    136.89 o 
   5  10   8     1515.00     1408.13    604.68 o 
   6  10   8      213.18      -77.18    136.86 o 
   7  10   8     1506.43     1869.85    207.03 o 
   8  10   8        8.08      138.51    133.20 o 
   9  10   8      780.03       98.60    267.55 o 
 -10  11   8    12058.41    10987.26    669.85 o 
  -9  11   8      396.84      533.13    220.81 o 
  -8  11   8    14485.97    14718.76   1309.65 o 
  -7  11   8     3269.55     3683.25    376.21 o 
  -6  11   8     7205.97     6605.02    459.42 o 
  -5  11   8    11643.91    11401.09   1024.28 o 
  -4  11   8     1122.83     1126.96    226.97 o 
  -3  11   8    16833.98    16033.08    685.00 o 
  -2  11   8      705.72      821.06     78.69 o 
  -1  11   8    28315.97    27923.56    571.15 o 
   0  11   8     2637.50     2368.58    174.56 o 
   1  11   8    11301.69    11021.81    385.45 o 
   2  11   8     9218.55     9038.34    479.85 o 
   3  11   8     3697.01     3748.46    268.84 o 
   4  11   8    11635.46    11008.32    889.51 o 
   5  11   8      749.19     1307.75    366.93 o 
   6  11   8     9725.70     9432.84    878.27 o 
   7  11   8     1432.70     1141.18    582.31 o 
   8  11   8    11010.82    11218.39    827.56 o 
   9  11   8     3533.64     2505.36    571.67 o 
 -10  12   8        1.90      594.15    218.38 o 
  -9  12   8      110.62      258.56    182.26 o 
  -8  12   8      401.30      698.49    204.57 o 
  -7  12   8      235.44      465.65    267.64 o 
  -6  12   8       10.25      506.25    201.69 o 
  -5  12   8      153.56      261.18    152.22 o 
  -4  12   8      221.43      219.55    152.20 o 
  -3  12   8       12.68      696.36    168.12 o 
  -2  12   8       50.39       47.19     53.73 o 
  -1  12   8      169.94      250.67    151.56 o 
   0  12   8       37.72      137.55     88.16 o 
   1  12   8       23.20      174.49    103.19 o 
   2  12   8      163.08      159.41    200.04 o 
   3  12   8        2.17       15.97    102.30 o 
   4  12   8      549.88      541.31    277.11 o 
   5  12   8      281.92      958.71    339.81 o 
   6  12   8       88.69      112.75    211.51 o 
   7  12   8       61.64     -129.19    278.86 o 
   8  12   8        6.81     -369.18    369.18 o 
  -9  13   8      232.43      147.22    175.98 o 
  -8  13   8    11890.66    12647.88   1064.18 o 
  -7  13   8     2227.03     2160.50    672.26 o 
  -6  13   8     6723.50     6888.89    542.60 o 
  -5  13   8     7026.56     6816.18    498.17 o 
  -4  13   8      538.61      738.88    198.64 o 
  -3  13   8    18742.43    18522.57   1676.29 o 
  -2  13   8       21.48       37.68    300.59 o 
  -1  13   8    10203.08     8902.92    530.84 o 
   0  13   8     2604.81     1765.99    249.95 o 
   1  13   8     7396.70     7901.72    371.18 o 
   2  13   8     7238.88     8909.26    579.46 o 
   3  13   8     2787.79     2726.91    213.71 o 
   4  13   8     9182.30     9230.62   1085.03 o 
   5  13   8      124.23       82.97    283.73 o 
   6  13   8    11975.21    12046.56    684.99 o 
   7  13   8      148.58     -104.09    160.28 o 
  -8  14   8      135.51      303.36    205.54 o 
  -7  14   8      198.81      -88.21    186.82 o 
  -6  14   8      216.61      325.06    306.40 o 
  -5  14   8      338.32      565.52    312.64 o 
  -4  14   8      307.74      336.35    186.87 o 
  -3  14   8        2.49      -21.57    238.07 o 
  -2  14   8     1342.11     1840.73    282.31 o 
  -1  14   8        1.48       26.39    129.11 o 
   0  14   8      940.55      849.26    202.03 o 
   1  14   8      469.64      651.37    141.19 o 
   2  14   8       56.31      135.13    101.27 o 
   3  14   8     1472.50     1349.21    163.26 o 
   4  14   8       98.14      123.11    162.77 o 
   5  14   8      663.25      618.67    197.56 o 
   6  14   8       24.18     -138.87    180.17 o 
  -6  15   8     5020.70     4658.11    452.55 o 
  -5  15   8     6382.69     6170.75    915.64 o 
  -4  15   8     1754.88     1853.21    559.55 o 
  -3  15   8     8999.13     8853.05    577.42 o 
  -2  15   8      154.53      352.23    231.02 o 
  -1  15   8     6525.57     7327.60    521.50 o 
   0  15   8     1301.17     1613.61    274.18 o 
   1  15   8     4550.88     4807.01    419.25 o 
   2  15   8     3630.77     3458.66    301.95 o 
   3  15   8     2635.33     2700.55    224.85 o 
   4  15   8     6771.79     6956.99    836.08 o 
   5  15   8      427.61      646.32    214.00 o 
  -4  16   8     2798.09     3137.16    391.01 o 
  -3  16   8      361.50      372.10    201.44 o 
  -2  16   8     2233.07     2005.57    307.67 o 
  -1  16   8      298.57      396.61    397.32 o 
   0  16   8     1493.89     1726.42    284.57 o 
   1  16   8     1233.15     1039.77    353.62 o 
   2  16   8      818.65      567.56    390.49 o 
   3  16   8     1639.42     1138.47    237.96 o 
 -13   1   9       96.28      165.66    162.90 o 
 -12   1   9    10670.72     9731.52    447.76 o 
 -11   1   9     2352.91     2411.31    227.93 o 
 -10   1   9     6414.90     6433.88    596.81 o 
  -9   1   9    11892.46    11971.77    517.37 o 
  -8   1   9     3244.04     2816.61    175.27 o 
  -7   1   9    32346.10    32532.29   1139.91 o 
  -6   1   9       20.88      241.81     86.83 o 
  -5   1   9    21080.91    20862.14    959.49 o 
  -4   1   9     4306.61     4269.82    268.94 o 
  -3   1   9    17694.44    18106.96    530.86 o 
  -2   1   9    20036.04    20394.33    436.79 o 
  -1   1   9    12732.57    12118.53    419.77 o 
   0   1   9    34349.94    33838.10    720.46 o 
   1   1   9      501.58      557.34     78.82 o 
   2   1   9    28426.64    28898.43    480.91 o 
   3   1   9       88.16      133.89     70.83 o 
   4   1   9    21805.04    22067.21    708.05 o 
   5   1   9     6954.99     7339.38    438.22 o 
   6   1   9    11277.54    11329.50    565.71 o 
   7   1   9    14344.36    14454.93   1031.04 o 
   8   1   9     1687.25     1940.16    287.81 o 
   9   1   9    19823.91    20009.93    881.08 o 
  10   1   9      626.48      593.68    201.90 o 
  11   1   9    16002.93    15568.83    867.92 o 
 -13   2   9      449.10      541.54    207.21 o 
 -12   2   9       57.75      338.88    121.10 o 
 -11   2   9     1096.25     1202.80    172.62 o 
 -10   2   9      178.52      341.13    113.50 o 
  -9   2   9       18.87      571.64    100.33 o 
  -8   2   9     5612.78     5442.13    240.89 o 
  -7   2   9      344.69      695.17     88.10 o 
  -6   2   9     3779.25     3133.52    311.90 o 
  -5   2   9       13.66      575.88    119.37 o 
  -4   2   9     3257.27     2989.69    346.31 o 
  -3   2   9     2700.12     2759.03    156.32 o 
  -2   2   9     1758.45     2395.98    141.70 o 
  -1   2   9     1571.42     1701.54    117.63 o 
   0   2   9       92.38      471.35     64.68 o 
   1   2   9     3426.43     3735.99    174.62 o 
   2   2   9       36.42      181.79     37.82 o 
   3   2   9     1919.70     1909.96    139.17 o 
   4   2   9      166.33      148.23     57.53 o 
   5   2   9      616.02      661.59    282.25 o 
   6   2   9       98.94      231.96    120.23 o 
   7   2   9      349.07      322.78    397.83 o 
   8   2   9     1865.33     1723.23    264.67 o 
   9   2   9       36.34      281.92    168.73 o 
  10   2   9     1849.25     1667.11    330.29 o 
  11   2   9      109.96      309.57    414.55 o 
 -13   3   9      227.28      112.16    243.47 o 
 -12   3   9     7972.23     7833.85    527.17 o 
 -11   3   9     3209.75     3513.34    262.87 o 
 -10   3   9     9662.89     9713.92    421.96 o 
  -9   3   9     8844.75     9054.60    406.56 o 
  -8   3   9     4807.50     4708.16    219.86 o 
  -7   3   9    13962.96    14299.38    498.89 o 
  -6   3   9      110.16      275.68     71.44 o 
  -5   3   9    31907.69    30727.03    491.60 o 
  -4   3   9     3923.94     4168.29    181.46 o 
  -3   3   9    14132.82    13567.78    291.97 o 
  -2   3   9    15298.46    15388.44    311.64 o 
  -1   3   9     4808.75     5239.55    201.07 o 
   0   3   9    23915.83    23779.34    408.99 o 
   1   3   9     2430.66     2506.20    119.11 o 
   2   3   9    18826.41    19130.47    285.13 o 
   3   3   9     2684.18     2521.08    168.15 o 
   4   3   9    26762.12    26875.58    479.18 o 
   5   3   9     5469.54     4974.00    311.97 o 
   6   3   9    13904.94    13838.55    635.53 o 
   7   3   9    16354.17    16118.80    720.56 o 
   8   3   9     1612.03     1768.27    268.40 o 
   9   3   9    17713.29    17113.91    821.51 o 
  10   3   9        6.22      156.77    188.41 o 
  11   3   9    10068.48    11109.11   1429.92 o 
 -13   4   9     3237.40     3303.09    385.35 o 
 -12   4   9      353.33      925.42    247.84 o 
 -11   4   9     1743.29     1971.16    280.54 o 
 -10   4   9     2806.04     2860.21    261.41 o 
  -9   4   9     2239.93     2210.22    195.01 o 
  -8   4   9     7754.37     8154.77    268.32 o 
  -7   4   9     1479.04     2204.73    120.16 o 
  -6   4   9     8860.61     8536.44    242.26 o 
  -5   4   9      391.73      881.98     92.38 o 
  -4   4   9     8020.41     7886.52    230.21 o 
  -3   4   9     3671.29     4055.28    171.30 o 
  -2   4   9     2455.86     2411.61    151.93 o 
  -1   4   9     6718.18     6884.19    253.48 o 
   0   4   9     2266.66     2758.99    164.83 o 
   1   4   9     5192.39     5107.77    158.78 o 
   2   4   9      456.12      694.57     77.64 o 
   3   4   9     7515.47     7946.00    215.80 o 
   4   4   9     1730.60     1945.49    151.59 o 
   5   4   9     3973.15     4079.60    214.31 o 
   6   4   9     2915.28     2697.56    158.28 o 
   7   4   9     3762.80     3949.78    372.39 o 
   8   4   9     6356.75     6491.44    494.31 o 
   9   4   9      131.38       80.58    171.82 o 
  10   4   9     4232.14     3810.05    441.46 o 
  11   4   9      427.23      725.96    246.93 o 
 -13   5   9      289.76      242.38    182.85 o 
 -12   5   9     5909.76     6137.58    490.63 o 
 -11   5   9     1333.86     1418.29    262.50 o 
 -10   5   9     4880.89     4619.44    398.75 o 
  -9   5   9     4465.57     4849.52    254.80 o 
  -8   5   9     1305.83     1454.30    136.53 o 
  -7   5   9    16223.33    16108.26    309.00 o 
  -6   5   9       29.72      408.74     76.11 o 
  -5   5   9    20656.62    19445.34    317.57 o 
  -4   5   9     2800.98     2885.02    133.36 o 
  -3   5   9    12745.75    13458.66    296.66 o 
  -2   5   9    13054.37    12960.83    301.94 o 
  -1   5   9     2653.57     2774.55    168.72 o 
   0   5   9    13724.38    13804.44    364.37 o 
   1   5   9      315.98      253.50     89.94 o 
   2   5   9    21474.56    21786.26    363.70 o 
   3   5   9      173.16      185.23     69.52 o 
   4   5   9    14170.00    13660.11    443.81 o 
   5   5   9     6165.12     5830.99    270.96 o 
   6   5   9     9609.03     9199.22    330.47 o 
   7   5   9     8134.55     7567.13    515.09 o 
   8   5   9     3336.80     3535.87    378.98 o 
   9   5   9     9019.68     9592.83    636.04 o 
  10   5   9      319.17      162.34    192.26 o 
  11   5   9     9152.55     8214.97    645.07 o 
 -12   6   9      592.91      659.02    230.52 o 
 -11   6   9     5755.95     5210.29    450.70 o 
 -10   6   9     1611.54     2318.11    305.90 o 
  -9   6   9     4443.44     4543.59    382.81 o 
  -8   6   9     7043.34     6504.83    786.03 o 
  -7   6   9     1106.98     1491.99    227.99 o 
  -6   6   9    14493.11    14057.99    595.94 o 
  -5   6   9      249.66      580.56     86.26 o 
  -4   6   9    15575.19    15240.08    403.56 o 
  -3   6   9     6622.79     6709.21    200.11 o 
  -2   6   9     4276.05     4609.68    214.70 o 
  -1   6   9     9627.75     9346.16    238.04 o 
   0   6   9      402.74      690.70     97.89 o 
   1   6   9    14388.21    14559.85    312.18 o 
   2   6   9      119.20      318.49     65.41 o 
   3   6   9    13936.31    14234.77    398.06 o 
   4   6   9     1249.20     1501.68    289.08 o 
   5   6   9    12821.67    12058.55    887.01 o 
   6   6   9     5638.36     5131.49    411.98 o 
   7   6   9     2007.81     2179.93    302.29 o 
   8   6   9    10193.17    10050.50    623.46 o 
   9   6   9      231.40      346.66    195.62 o 
  10   6   9     7072.37     7562.21    930.76 o 
 -12   7   9     2685.02     2089.06    331.88 o 
 -11   7   9      926.51     1056.40    247.99 o 
 -10   7   9     2899.73     2757.51    497.16 o 
  -9   7   9     3670.37     3701.95    361.87 o 
  -8   7   9      125.38      432.16    168.50 o 
  -7   7   9     8710.50     8153.36    720.34 o 
  -6   7   9       29.67      550.87    182.67 o 
  -5   7   9    14286.64    13969.26    596.73 o 
  -4   7   9     1408.72     1539.23    174.69 o 
  -3   7   9     7310.58     6125.31    314.59 o 
  -2   7   9     4748.62     4688.04    179.15 o 
  -1   7   9      378.61      519.67    103.71 o 
   0   7   9    12552.94    12641.45    282.67 o 
   1   7   9      588.59      774.85     82.70 o 
   2   7   9     7342.78     7268.86    206.35 o 
   3   7   9      868.64      945.75    137.35 o 
   4   7   9     4347.63     4843.45    233.05 o 
   5   7   9     1748.97     1600.12    241.02 o 
   6   7   9     4117.78     4172.23    472.77 o 
   7   7   9     3125.23     3205.81    455.53 o 
   8   7   9      417.61      583.59    205.09 o 
   9   7   9     7252.65     7021.07    587.86 o 
  10   7   9       71.72       69.80    201.34 o 
 -12   8   9      477.94      387.45    187.66 o 
 -11   8   9     5161.87     5165.41    468.70 o 
 -10   8   9     2449.77     2482.81    326.61 o 
  -9   8   9     3780.45     3782.00    379.33 o 
  -8   8   9    10354.04     9690.82    560.74 o 
  -7   8   9      610.62      981.34    273.74 o 
  -6   8   9    20589.47    20824.48   1078.06 o 
  -5   8   9      520.97      557.58    159.19 o 
  -4   8   9    10958.38     9756.85    610.32 o 
  -3   8   9     4365.20     4178.13    305.65 o 
  -2   8   9     5741.85     6106.84    275.92 o 
  -1   8   9    14790.50    15291.90    336.83 o 
   0   8   9      870.38      843.52     80.92 o 
   1   8   9    21823.61    22015.72    383.62 o 
   2   8   9      333.23      262.60     60.74 o 
   3   8   9    17365.85    16345.66    349.61 o 
   4   8   9      439.55      450.67     81.69 o 
   5   8   9     5864.78     6437.53    450.67 o 
   6   8   9     9424.47     9492.80    572.99 o 
   7   8   9     2942.69     2882.16    354.54 o 
   8   8   9     8126.80     8679.52   1030.61 o 
   9   8   9        4.17      149.86    175.95 o 
  10   8   9    11278.74    10664.88   1645.34 o 
 -11   9   9      240.31      692.82    223.33 o 
 -10   9   9      235.57     -136.00    162.94 o 
  -9   9   9     3136.24     2687.87    325.43 o 
  -8   9   9      519.69      758.01    194.64 o 
  -7   9   9     2586.68     3200.38    446.07 o 
  -6   9   9      110.61      874.96    196.15 o 
  -5   9   9     2581.06     2455.03    291.23 o 
  -4   9   9       56.72      340.12    143.26 o 
  -3   9   9      846.78      947.50    158.18 o 
  -2   9   9     3302.42     3593.55    218.58 o 
  -1   9   9     1865.73     1972.75    166.94 o 
   0   9   9     2705.85     2777.77    155.85 o 
   1   9   9       23.24      278.75     59.93 o 
   2   9   9     2085.87     2054.76    126.04 o 
   3   9   9      867.21      939.73    111.55 o 
   4   9   9      371.67      386.08    137.15 o 
   5   9   9      880.38      625.47    170.12 o 
   6   9   9      830.15      892.72    293.98 o 
   7   9   9     1303.81     1439.57    364.69 o 
   8   9   9     1535.43     1243.09    456.18 o 
   9   9   9     1240.56     1186.06    356.86 o 
 -11  10   9     6278.28     5629.50    513.20 o 
 -10  10   9     5369.16     5503.55    562.47 o 
  -9  10   9     3523.12     7362.85   4250.52 o 
  -8  10   9    10449.52    10775.48    725.92 o 
  -7  10   9      716.50      520.34    169.11 o 
  -6  10   9    16137.30    16695.46    725.77 o 
  -5  10   9      329.61      393.72    163.82 o 
  -4  10   9    11345.05    10940.65    564.46 o 
  -3  10   9     2651.04     2555.32    263.41 o 
  -2  10   9     5314.06     5373.48    262.96 o 
  -1  10   9    19532.68    18969.21    489.54 o 
   0  10   9     3297.87     3210.63    203.09 o 
   1  10   9    19049.19    19714.19    536.17 o 
   2  10   9       66.98      160.16     98.53 o 
   3  10   9     9574.63    10104.50    414.88 o 
   4  10   9     2990.75     3199.74    508.17 o 
   5  10   9    10680.30    10639.69    596.09 o 
   6  10   9     5547.14     5770.44    470.74 o 
   7  10   9      812.24      690.50    185.07 o 
   8  10   9    13750.10    15089.40    804.45 o 
   9  10   9      109.79      295.35    166.74 o 
 -10  11   9       12.02       34.46    191.38 o 
  -9  11   9       10.46      107.16    178.50 o 
  -8  11   9        1.82      679.44    220.41 o 
  -7  11   9      577.92      501.91    189.82 o 
  -6  11   9      298.65      221.66    175.50 o 
  -5  11   9      116.23       90.05    136.66 o 
  -4  11   9      285.36      466.06    168.75 o 
  -3  11   9      171.18      294.90    139.36 o 
  -2  11   9      460.47      628.71    156.32 o 
  -1  11   9      137.72      445.81    157.68 o 
   0  11   9      535.43      562.28    158.34 o 
   1  11   9       71.90      291.44    377.37 o 
   2  11   9       47.92        2.66    116.47 o 
   3  11   9        8.81       96.90    110.81 o 
   4  11   9      561.31      878.88    315.83 o 
   5  11   9       26.64      296.94    282.71 o 
   6  11   9      330.81      273.98    210.86 o 
   7  11   9       35.47      -85.39    226.93 o 
   8  11   9       10.70     -336.81    336.81 o 
  -9  12   9     3508.74     2612.77    348.49 o 
  -8  12   9     9770.15    10118.93    635.66 o 
  -7  12   9      410.09      503.31    500.76 o 
  -6  12   9    11115.80    11183.47    643.24 o 
  -5  12   9      250.54      157.99    136.17 o 
  -4  12   9     9073.17     8637.11    542.44 o 
  -3  12   9     4555.96     4808.70    405.78 o 
  -2  12   9     8587.95     8576.66    510.55 o 
  -1  12   9    11444.55    12228.18    408.08 o 
   0  12   9     3035.55     2925.32    217.39 o 
   1  12   9    15124.66    15031.59    649.39 o 
   2  12   9      195.17      149.28    107.83 o 
   3  12   9    16888.28    17532.58    602.19 o 
   4  12   9     1725.66     1563.82    414.87 o 
   5  12   9     5904.73     6289.44    748.16 o 
   6  12   9     7632.41     7420.56    835.35 o 
   7  12   9     4008.00     4114.48    678.14 o 
  -8  13   9       13.53      585.85    225.04 o 
  -7  13   9      481.74      288.16    192.09 o 
  -6  13   9       29.03      214.56    176.34 o 
  -5  13   9      154.67      164.70    142.40 o 
  -4  13   9       36.97      125.15    347.61 o 
  -3  13   9      892.81     1115.96    285.01 o 
  -2  13   9       28.46      162.22    147.99 o 
  -1  13   9      231.04      296.40    168.83 o 
   0  13   9      222.26      212.06     99.74 o 
   1  13   9       92.38       -7.86     99.24 o 
   2  13   9       87.23      -47.79    108.42 o 
   3  13   9      372.03      488.12    113.06 o 
   4  13   9      304.14      112.84    239.70 o 
   5  13   9      316.21       36.40    155.48 o 
   6  13   9      376.59      797.74    203.80 o 
  -7  14   9      509.94      380.19    199.40 o 
  -6  14   9     7661.93     7166.41    550.99 o 
  -5  14   9      288.90      403.20    332.01 o 
  -4  14   9     9532.80     9908.04    609.88 o 
  -3  14   9     4746.88     4743.19    436.09 o 
  -2  14   9     5317.04     5186.19    448.31 o 
  -1  14   9     6689.60     6413.74    477.37 o 
   0  14   9      803.67      905.25    308.84 o 
   1  14   9    11737.88    11933.17    735.94 o 
   2  14   9       19.52       -9.68     97.20 o 
   3  14   9     9499.55     9568.44    402.56 o 
   4  14   9     3136.13     2946.48    345.40 o 
   5  14   9     9412.68    10250.84    646.07 o 
  -5  15   9     1418.62     1188.72    253.80 o 
  -4  15   9      156.84       56.19    199.32 o 
  -3  15   9     1132.55     1140.49    394.56 o 
  -2  15   9      625.84      530.57    178.86 o 
  -1  15   9     1084.39     1183.47    239.08 o 
   0  15   9      495.67      199.12    152.44 o 
   1  15   9       34.28      395.69    197.52 o 
   2  15   9     2403.12     2488.24    394.07 o 
   3  15   9      191.63      530.42    158.78 o 
   4  15   9     1474.74     1865.16    631.67 o 
  -3  16   9     2217.38     2015.17    306.24 o 
  -2  16   9     1922.42     2325.93    348.99 o 
  -1  16   9     4793.58     4877.72    449.55 o 
   0  16   9      991.40     1037.18    362.94 o 
   1  16   9     5137.02     5121.39    451.96 o 
 -13   0  10     2505.21     1734.03    291.03 o 
 -12   0  10     9842.34     9030.93    737.83 o 
 -11   0  10      120.49       43.90    179.87 o 
 -10   0  10    14590.24    13993.89    849.32 o 
  -9   0  10     1284.83     1619.73    313.39 o 
  -8   0  10    14936.06    15075.86    839.45 o 
  -7   0  10    11290.48    11434.78    712.89 o 
  -6   0  10    17779.98    16450.29    587.84 o 
  -5   0  10     4688.59     4844.17    321.08 o 
  -4   0  10     1084.80     1324.77    248.95 o 
  -3   0  10    18913.20    18744.39    796.25 o 
  -2   0  10      408.81      207.30    192.17 o 
  -1   0  10    40411.12    39690.30    868.72 o 
   0   0  10     6517.27     7040.97    378.72 o 
   1   0  10    17645.25    17477.09    810.49 o 
   2   0  10    24372.36    23781.14    463.31 o 
   3   0  10     8771.11     9164.70    648.99 o 
   4   0  10    11301.42    11372.93    752.85 o 
   5   0  10      968.52      659.13    217.98 o 
   6   0  10    20548.88    20613.20   1115.00 o 
   7   0  10      800.82      594.45    264.86 o 
   8   0  10    11520.96    12144.43    958.45 o 
   9   0  10     7747.30     9487.99    891.67 o 
  10   0  10     5928.44     6174.21    784.54 o 
  11   0  10    10771.87    10023.99   1015.86 o 
 -13   1  10      191.14      471.60    268.77 o 
 -12   1  10      318.72      815.83    144.22 o 
 -11   1  10      125.52        1.09    118.96 o 
 -10   1  10        8.50      614.71    315.98 o 
  -9   1  10       81.84      138.60    117.51 o 
  -8   1  10     1975.36     2069.86    361.98 o 
  -7   1  10      650.30     1033.60    138.11 o 
  -6   1  10      264.32      600.04    146.74 o 
  -5   1  10     1538.32     1773.57    204.26 o 
  -4   1  10     1010.13     1169.41    161.40 o 
  -3   1  10      260.87      514.53    103.97 o 
  -2   1  10       99.18      186.67     69.68 o 
  -1   1  10      100.47      459.52     85.96 o 
   0   1  10     1041.02     1140.60    102.25 o 
   1   1  10       11.84      339.95     63.94 o 
   2   1  10      245.29      350.06     77.95 o 
   3   1  10      234.63      201.31     51.35 o 
   4   1  10      366.63      406.25    138.19 o 
   5   1  10      633.46      290.06    129.76 o 
   6   1  10       20.01       47.91    162.44 o 
   7   1  10      349.12      182.50    129.31 o 
   8   1  10      504.32      630.49    225.85 o 
   9   1  10      463.31      452.22    256.57 o 
  10   1  10       53.56     -120.55    220.37 o 
  11   1  10        8.35     -235.76    235.76 o 
 -13   2  10     2161.63     2870.51    476.62 o 
 -12   2  10     9102.85     9309.58    581.79 o 
 -11   2  10       98.47       65.75    103.80 o 
 -10   2  10    10342.27    10723.12    447.75 o 
  -9   2  10     1415.55     1359.98    253.39 o 
  -8   2  10    12277.40    11815.26    362.54 o 
  -7   2  10     3200.23     3270.96    230.96 o 
  -6   2  10     3830.94     4017.36    291.88 o 
  -5   2  10    16674.36    16956.69    617.07 o 
  -4   2  10     3777.91     3471.08    210.35 o 
  -3   2  10    17377.66    17504.47    488.66 o 
  -2   2  10      252.69      274.24     74.07 o 
  -1   2  10    23740.72    23772.29    483.61 o 
   0   2  10    10205.27     9913.01    253.78 o 
   1   2  10    21675.95    21375.49    454.05 o 
   2   2  10     9005.07     9396.79    225.46 o 
   3   2  10     2778.58     2743.98    174.89 o 
   4   2  10    26851.58    26222.72    812.55 o 
   5   2  10     1098.21      864.15    182.02 o 
   6   2  10    13413.46    14286.37    664.40 o 
   7   2  10     3552.85     3073.08    344.78 o 
   8   2  10     9480.32     8369.62    570.08 o 
   9   2  10     3975.92     3767.08    415.33 o 
  10   2  10     4660.82     4657.99    489.51 o 
  11   2  10     7251.61     7906.47    639.09 o 
 -13   3  10      708.68      486.50    208.34 o 
 -12   3  10     1022.36      826.30    226.13 o 
 -11   3  10     1232.16     1073.41    296.10 o 
 -10   3  10        2.45      606.23    155.97 o 
  -9   3  10     1276.40     1359.69    171.45 o 
  -8   3  10     1578.08     1665.83    142.27 o 
  -7   3  10     1185.09     1238.27    116.60 o 
  -6   3  10     2170.67     2330.59    183.26 o 
  -5   3  10     2088.60     2307.76    178.31 o 
  -4   3  10      387.36      283.13     64.66 o 
  -3   3  10       60.07      539.29     95.87 o 
  -2   3  10     6338.07     6436.80    260.27 o 
  -1   3  10      982.47     1105.66    112.95 o 
   0   3  10     1719.06     1760.73    122.93 o 
   1   3  10     1660.07     1842.02    109.40 o 
   2   3  10      819.12      965.76    102.41 o 
   3   3  10     5601.07     5052.98    294.62 o 
   4   3  10       30.67       27.24     57.74 o 
   5   3  10     2480.25     2322.13    266.71 o 
   6   3  10        3.47      323.90    173.47 o 
   7   3  10     4684.09     4499.64    408.34 o 
   8   3  10       37.35      -66.17    135.97 o 
   9   3  10      875.48      974.20    234.45 o 
  10   3  10     2611.49     2701.03    602.06 o 
  11   3  10      189.70       80.77    207.47 o 
 -12   4  10     5107.11     5213.04    459.01 o 
 -11   4  10       21.11      197.90    166.58 o 
 -10   4  10     9745.98     9621.15    568.81 o 
  -9   4  10      137.27      357.18    238.68 o 
  -8   4  10     3839.45     4489.87    258.99 o 
  -7   4  10     5332.69     5881.68    223.23 o 
  -6   4  10     2338.75     2437.52    149.07 o 
  -5   4  10    13882.26    13783.47    321.36 o 
  -4   4  10      696.54      642.55     81.89 o 
  -3   4  10    17988.09    17819.30    555.86 o 
  -2   4  10       20.95       46.06     48.53 o 
  -1   4  10    10871.59    11146.33    370.21 o 
   0   4  10     2270.45     2403.53    147.06 o 
   1   4  10     6363.79     6671.95    212.84 o 
   2   4  10    18618.29    18454.79    329.30 o 
   3   4  10     8513.95     7797.56    397.70 o 
   4   4  10    11367.18    11503.00    361.22 o 
   5   4  10        6.40       25.67     47.53 o 
   6   4  10    13318.23    12568.89    635.48 o 
   7   4  10      805.66      389.16    153.12 o 
   8   4  10     6454.63     6867.51    770.91 o 
   9   4  10     3780.29     3743.05    671.54 o 
  10   4  10     1191.82     1043.57    262.67 o 
 -12   5  10      843.61      693.15    224.03 o 
 -11   5  10     3075.97     3226.87    374.38 o 
 -10   5  10        1.28      233.21    264.81 o 
  -9   5  10     3039.41     3524.41    347.22 o 
  -8   5  10      488.70      821.90    118.02 o 
  -7   5  10     1122.50     1368.48     89.12 o 
  -6   5  10     4201.86     4005.49    135.29 o 
  -5   5  10      961.84     1489.18    102.98 o 
  -4   5  10    14141.38    13704.31    311.05 o 
  -3   5  10     1559.21     1529.18    150.64 o 
  -2   5  10     4740.16     4745.38    223.11 o 
  -1   5  10      817.29     1001.37    115.34 o 
   0   5  10     6743.60     7032.62    297.45 o 
   1   5  10      975.97      961.86     91.96 o 
   2   5  10     1549.71     1729.09    148.02 o 
   3   5  10    10951.17    10958.93    284.86 o 
   4   5  10     2025.72     1882.71    265.28 o 
   5   5  10    11785.44    11675.53    382.03 o 
   6   5  10      588.57      433.82    144.61 o 
   7   5  10     3129.22     2889.14    410.66 o 
   8   5  10     1765.92     1857.85    292.65 o 
   9   5  10     2543.35     2771.07    371.71 o 
  10   5  10     1575.08     1292.68    273.36 o 
 -12   6  10     3798.56     3959.91    961.67 o 
 -11   6  10       82.69      326.07    174.91 o 
 -10   6  10     4816.48     5373.75    693.47 o 
  -9   6  10     1459.74     1651.46    262.71 o 
  -8   6  10     3336.81     3221.32    332.85 o 
  -7   6  10     2963.36     2625.71    431.02 o 
  -6   6  10     2189.56     1920.92    146.34 o 
  -5   6  10     9795.05     7518.49    798.17 o 
  -4   6  10     1554.56     1789.92    212.20 o 
  -3   6  10     9550.48     9736.56    263.75 o 
  -2   6  10       31.79      181.38     52.00 o 
  -1   6  10     1693.27     1713.16    143.06 o 
   0   6  10     3014.31     3123.99    168.47 o 
   1   6  10     8573.80     8744.38    231.20 o 
   2   6  10     5104.50     5622.39    225.31 o 
   3   6  10     2173.82     1933.04    212.64 o 
   4   6  10     8928.82     8842.31    707.03 o 
   5   6  10       12.58       27.31    140.79 o 
   6   6  10     7924.09     7470.22    503.76 o 
   7   6  10     1675.87     1660.76    264.87 o 
   8   6  10     5328.65     5024.34    540.68 o 
   9   6  10     3590.89     3363.21    462.17 o 
  10   6  10      933.27      582.15    210.93 o 
 -12   7  10      323.71     1101.47    283.14 o 
 -11   7  10     7139.41     7073.18    627.09 o 
 -10   7  10      121.08      119.60    162.82 o 
  -9   7  10     5352.79     5682.84    453.33 o 
  -8   7  10     1480.96     1450.96    476.93 o 
  -7   7  10     5210.01     6274.49    634.89 o 
  -6   7  10     8080.98     8684.67    503.39 o 
  -5   7  10     5009.83     4077.06    216.44 o 
  -4   7  10    12542.49    11685.96    375.63 o 
  -3   7  10      405.55      631.58     72.63 o 
  -2   7  10    14258.85    14107.63    329.21 o 
  -1   7  10       36.49       14.03     66.47 o 
   0   7  10     5644.58     6011.14    267.36 o 
   1   7  10     8588.63     9043.06    241.85 o 
   2   7  10    11449.08    11796.07    281.27 o 
   3   7  10     8459.83     8451.24    329.31 o 
   4   7  10     2421.43     2349.18    278.80 o 
   5   7  10    10078.01    11106.14    592.67 o 
   6   7  10      215.82      410.06    280.99 o 
   7   7  10     9789.86    10359.21    628.50 o 
   8   7  10     1387.07      931.37    212.86 o 
   9   7  10     2435.67     2277.43    337.04 o 
 -11   8  10        9.72      692.05    585.29 o 
 -10   8  10     3689.11     3635.00    545.41 o 
  -9   8  10      425.66      593.68    209.45 o 
  -8   8  10     1207.43     1856.66    279.86 o 
  -7   8  10     3256.97     3793.31    365.95 o 
  -6   8  10      375.67      722.15    189.43 o 
  -5   8  10     3241.68     3467.81    329.05 o 
  -4   8  10      904.72     1070.12    115.80 o 
  -3   8  10     1402.80     1593.06    188.28 o 
  -2   8  10       46.09      208.96     59.72 o 
  -1   8  10     3114.21     3219.82    296.11 o 
   0   8  10      473.91      687.80    152.28 o 
   1   8  10     2413.12     2576.17    147.99 o 
   2   8  10     3575.70     3617.61    179.95 o 
   3   8  10      498.94      459.57    119.01 o 
   4   8  10     3750.80     3712.27    347.97 o 
   5   8  10       99.34      164.05    153.04 o 
   6   8  10     5756.58     5903.68    473.36 o 
   7   8  10      246.38      231.39    154.14 o 
   8   8  10     3113.17     2977.42    601.19 o 
   9   8  10     1024.06     1119.82    270.77 o 
 -11   9  10     7199.80     7969.84    609.86 o 
 -10   9  10       22.74       91.01    178.97 o 
  -9   9  10    10482.97    10790.86    640.83 o 
  -8   9  10      783.63     1024.45    237.25 o 
  -7   9  10     9986.28     9562.55    573.40 o 
  -6   9  10     7522.78     7379.96    496.18 o 
  -5   9  10     2691.54     2522.19    304.00 o 
  -4   9  10    13572.68    13699.24    626.66 o 
  -3   9  10     2763.01     2324.75    273.07 o 
  -2   9  10    13748.64    13270.57    550.16 o 
  -1   9  10     1682.07     1611.54    166.99 o 
   0   9  10    16834.42    17890.27    478.55 o 
   1   9  10     6812.19     7058.77    263.01 o 
   2   9  10     8525.42     8160.68    309.56 o 
   3   9  10    10182.65    10049.63    592.41 o 
   4   9  10     2443.97     2488.35    289.75 o 
   5   9  10    16159.52    15401.28    719.38 o 
   6   9  10      175.64      125.88    258.03 o 
   7   9  10     9541.74     9597.88    630.09 o 
   8   9  10     3014.78     3542.86    669.28 o 
   9   9  10     6765.23     7254.40    602.13 o 
 -10  10  10      472.30      126.76    433.57 o 
  -9  10  10      411.89     1709.94    296.82 o 
  -8  10  10      583.96      334.82    203.71 o 
  -7  10  10      548.62      425.15    175.95 o 
  -6  10  10       77.92     -155.68    155.68 o 
  -5  10  10      691.72      690.22    193.94 o 
  -4  10  10      101.79      469.63    161.93 o 
  -3  10  10      908.31      772.30    374.00 o 
  -2  10  10       49.22      241.42    169.90 o 
  -1  10  10      581.45      796.46    325.25 o 
   0  10  10      156.75      252.73    170.32 o 
   1  10  10      254.82      416.12    100.42 o 
   2  10  10      491.19      623.86    173.88 o 
   3  10  10       39.52       95.33     93.66 o 
   4  10  10     2046.03     1928.20    262.78 o 
   5  10  10      113.63      123.87    139.63 o 
   6  10  10      782.20      600.60    200.14 o 
   7  10  10       38.23      -72.58    257.65 o 
   8  10  10      335.42      453.78    202.23 o 
  -9  11  10    10840.53    10299.62    663.59 o 
  -8  11  10     1167.54     1344.57    270.86 o 
  -7  11  10     6253.23     6524.07    511.82 o 
  -6  11  10     7432.93     7532.85    588.23 o 
  -5  11  10     4005.08     4200.16    390.24 o 
  -4  11  10     9808.31     8933.91    545.72 o 
  -3  11  10      425.18      585.34    181.49 o 
  -2  11  10    15553.76    16108.84    687.37 o 
  -1  11  10      809.33     1067.79    237.14 o 
   0  11  10    15607.20    15286.11    641.49 o 
   1  11  10     6440.67     6417.81    594.93 o 
   2  11  10     6466.28     6562.92    359.20 o 
   3  11  10    11724.66    12168.31    590.13 o 
   4  11  10     1620.24     2050.61    460.72 o 
   5  11  10    12523.00    11814.76   1244.96 o 
   6  11  10      123.95       38.08    163.27 o 
   7  11  10    11036.79    11231.71   1067.24 o 
  -8  12  10       58.41      -87.57    472.55 o 
  -7  12  10      160.39      384.05    204.32 o 
  -6  12  10        0.00      316.61    172.77 o 
  -5  12  10       10.41       22.40    162.44 o 
  -4  12  10      291.97      179.27    155.90 o 
  -3  12  10        0.75      128.60    149.45 o 
  -2  12  10       11.74      440.30    170.80 o 
  -1  12  10        0.86     -134.44    136.73 o 
   0  12  10       45.99      225.60    249.23 o 
   1  12  10       28.30       63.87    122.94 o 
   2  12  10       24.84      173.42    122.13 o 
   3  12  10      205.47      764.71    251.47 o 
   4  12  10       39.38      663.59    319.70 o 
   5  12  10       16.51      -58.19    228.99 o 
   6  12  10        1.05     -300.88    320.43 o 
  -7  13  10     6560.21     6708.75    661.68 o 
  -6  13  10     4274.12     4986.77    459.02 o 
  -5  13  10     2349.30     2576.15    345.70 o 
  -4  13  10    10489.51    10941.47    638.96 o 
  -3  13  10       88.21       -3.21    156.98 o 
  -2  13  10    12285.84    11695.79    628.64 o 
  -1  13  10      441.74      362.25    342.64 o 
   0  13  10     8330.24     8907.67    532.80 o 
   1  13  10     4829.02     5337.48    320.75 o 
   2  13  10     5936.24     5813.99    306.26 o 
   3  13  10     9317.88     9905.12    576.10 o 
   4  13  10      780.02      253.38    268.15 o 
   5  13  10    10172.70     9045.56    943.96 o 
  -6  14  10      507.11       85.23    170.14 o 
  -5  14  10      251.99       49.56    165.51 o 
  -4  14  10      161.56      890.36    244.11 o 
  -3  14  10      639.46      712.29    196.30 o 
  -2  14  10       60.16      378.64    191.36 o 
  -1  14  10      342.99       40.23    181.05 o 
   0  14  10        6.84      187.04    164.61 o 
   1  14  10      242.15      256.09    215.09 o 
   2  14  10      373.92      232.30    183.52 o 
   3  14  10       83.79     -120.36    132.96 o 
   4  14  10      418.06      252.62    160.59 o 
  -4  15  10     7703.20     7161.29    558.81 o 
  -3  15  10       69.74      153.85    346.42 o 
  -2  15  10     6541.54     5919.95    495.14 o 
  -1  15  10      935.20      639.69    215.56 o 
   0  15  10     6612.73     6527.22    492.45 o 
   1  15  10     2231.72     2450.49    534.95 o 
   2  15  10     3488.20     3799.94    327.15 o 
 -12   1  11     2295.75     2111.31    317.74 o 
 -11   1  11     7696.52     7198.15    539.29 o 
 -10   1  11     6860.26     5918.00    415.22 o 
  -9   1  11     2072.40     2216.62    266.11 o 
  -8   1  11    16215.34    16442.76    640.63 o 
  -7   1  11       16.38       73.98    239.48 o 
  -6   1  11    14955.28    14835.63    467.03 o 
  -5   1  11     2421.04     2370.41    192.45 o 
  -4   1  11     3474.93     4156.97    291.70 o 
  -3   1  11     8523.56     8878.77    291.57 o 
  -2   1  11     6762.79     6623.63    300.90 o 
  -1   1  11    19704.46    19148.42    486.83 o 
   0   1  11     1293.45     1366.26    196.05 o 
   1   1  11    20607.59    21128.99    615.70 o 
   2   1  11      587.79      514.24     63.82 o 
   3   1  11    17123.29    15630.77    422.85 o 
   4   1  11     6661.38     6852.21    438.34 o 
   5   1  11    10648.24    10250.28    554.86 o 
   6   1  11    13792.35    14876.89   2320.24 o 
   7   1  11     1964.65     1830.67    433.30 o 
   8   1  11    11154.63    11326.92    673.40 o 
   9   1  11       77.51      -96.32    171.76 o 
  10   1  11     8824.19     9066.42    683.77 o 
 -12   2  11      800.59      888.35    234.82 o 
 -11   2  11       20.65      628.48    152.19 o 
 -10   2  11      403.53      332.88    151.41 o 
  -9   2  11     1057.16      820.34    146.47 o 
  -8   2  11       53.01      965.76    157.81 o 
  -7   2  11     1080.63      980.60    122.01 o 
  -6   2  11      377.36      647.99    129.32 o 
  -5   2  11      100.48      113.28     79.14 o 
  -4   2  11       58.22      452.14     81.83 o 
  -3   2  11       54.75      273.14     87.59 o 
  -2   2  11      977.19     1028.07    105.01 o 
  -1   2  11      786.63      910.08    117.05 o 
   0   2  11     2276.66     2327.16    162.52 o 
   1   2  11      497.51      738.63     98.00 o 
   2   2  11     1341.29     1376.66     95.98 o 
   3   2  11      556.40      623.87     84.72 o 
   4   2  11       77.71      -15.51    102.75 o 
   5   2  11     2563.60     3107.93    326.87 o 
   6   2  11     1899.32     1941.35    269.09 o 
   7   2  11      963.65     1227.80    239.24 o 
   8   2  11      599.91      420.04    167.22 o 
   9   2  11      176.59      464.76    447.21 o 
  10   2  11        9.74      237.38    406.19 o 
 -12   3  11     1155.22      904.83    233.62 o 
 -11   3  11     4139.10     4248.24    408.46 o 
 -10   3  11     7933.51     7802.45    388.13 o 
  -9   3  11     2727.33     2987.95    314.46 o 
  -8   3  11    11964.50    11303.58    614.17 o 
  -7   3  11       33.24      -91.86     91.86 o 
  -6   3  11    12154.87    12785.03    568.73 o 
  -5   3  11     4917.60     5080.47    267.84 o 
  -4   3  11    22306.77    21621.02    504.87 o 
  -3   3  11     7541.27     7387.04    474.18 o 
  -2   3  11     5403.17     5871.60    304.71 o 
  -1   3  11    11288.38    11085.84    317.81 o 
   0   3  11     2599.27     2827.82    160.84 o 
   1   3  11    12917.84    13348.50    312.66 o 
   2   3  11      561.09      672.10     88.19 o 
   3   3  11    21319.88    21304.03    487.83 o 
   4   3  11     5884.43     5422.79    220.83 o 
   5   3  11    11335.67    11085.69    585.20 o 
   6   3  11     7549.05     7258.85    499.03 o 
   7   3  11      384.58      370.88    155.80 o 
   8   3  11    11231.60    11193.23    861.89 o 
   9   3  11      326.44      529.46    298.17 o 
  10   3  11     6328.40     6439.50    580.58 o 
 -12   4  11     1858.79     1838.06    307.56 o 
 -11   4  11      983.85     1319.53    252.20 o 
 -10   4  11     1980.53     2381.41    317.43 o 
  -9   4  11     1988.63     2106.91    225.91 o 
  -8   4  11       17.48      492.66    116.60 o 
  -7   4  11     3340.37     3040.75    211.76 o 
  -6   4  11      530.17      939.16    101.95 o 
  -5   4  11     5843.75     5541.30    256.70 o 
  -4   4  11      361.98      846.72    101.51 o 
  -3   4  11     4236.44     4139.82    220.90 o 
  -2   4  11     3525.71     4024.00    217.33 o 
  -1   4  11     3617.78     3331.88    179.41 o 
   0   4  11     3508.99     3545.92    183.39 o 
   1   4  11      706.79      829.63    131.02 o 
   2   4  11     5222.26     5126.91    303.35 o 
   3   4  11     2278.46     2199.35    117.42 o 
   4   4  11     4718.09     4739.40    238.61 o 
   5   4  11     2467.32     2026.27    273.14 o 
   6   4  11     1537.87     1104.14    434.88 o 
   7   4  11     2604.95     2569.21    330.44 o 
   8   4  11       89.54     -176.67    186.83 o 
   9   4  11     2826.09     2737.07    379.85 o 
  10   4  11      218.07      574.27    227.06 o 
 -12   5  11     1576.27     1627.52    304.39 o 
 -11   5  11     4056.52     4625.79    439.68 o 
 -10   5  11     4054.66     4242.88    397.57 o 
  -9   5  11     1483.71     2152.89    291.37 o 
  -8   5  11     6484.11     6737.47    297.97 o 
  -7   5  11       54.12      290.27     71.31 o 
  -6   5  11    11079.82    10592.68    285.19 o 
  -5   5  11     1664.98     1829.06    128.26 o 
  -4   5  11     8114.67     7818.81    422.22 o 
  -3   5  11     8125.16     8035.79    268.58 o 
  -2   5  11    11621.52    11278.07    359.63 o 
  -1   5  11     3242.29     3732.00    211.39 o 
   0   5  11      361.81      484.30     93.99 o 
   1   5  11    12672.57    12839.63    346.41 o 
   2   5  11      582.13      454.63    116.18 o 
   3   5  11    16095.02    16036.10    395.68 o 
   4   5  11     2222.39     2191.47    542.29 o 
   5   5  11     5418.51     5469.78    429.03 o 
   6   5  11     8171.35     8651.55    554.39 o 
   7   5  11     1146.32     1273.42    545.33 o 
   8   5  11     8211.88     8882.31    616.65 o 
   9   5  11      168.93      391.02    227.27 o 
 -11   6  11     1620.22     1238.71    421.08 o 
 -10   6  11     1446.70     1607.46    721.84 o 
  -9   6  11     5134.84     5062.88   1051.78 o 
  -8   6  11     1009.84      948.19    212.73 o 
  -7   6  11     4949.91     4186.72    367.02 o 
  -6   6  11      142.99      367.44    250.11 o 
  -5   6  11     9058.78     8208.02    300.11 o 
  -4   6  11     4214.51     3860.47    172.03 o 
  -3   6  11     8241.25     8638.80    301.30 o 
  -2   6  11     4548.81     4694.31    234.39 o 
  -1   6  11     2952.70     3049.57    197.41 o 
   0   6  11     7298.88     7362.96    298.00 o 
   1   6  11      431.12      650.22     81.54 o 
   2   6  11     9548.95     9996.08    369.21 o 
   3   6  11     1321.64     1161.57    121.53 o 
   4   6  11     9312.56     8420.08    504.96 o 
   5   6  11     5222.63     5363.54    423.93 o 
   6   6  11     1803.99     1798.99    278.03 o 
   7   6  11     7957.60     7904.46    573.55 o 
   8   6  11       13.77     -102.27    179.05 o 
   9   6  11     3761.83     3965.94    459.32 o 
 -11   7  11     1072.26      917.06    269.27 o 
 -10   7  11     2686.62     2699.76    415.11 o 
  -9   7  11      494.79      476.27    186.22 o 
  -8   7  11     5007.30     5034.36    427.38 o 
  -7   7  11      332.38      677.58    216.51 o 
  -6   7  11     2065.61     1901.35    255.30 o 
  -5   7  11      503.08      587.18    165.44 o 
  -4   7  11     5688.77     5920.83    312.66 o 
  -3   7  11     2788.87     2693.08    147.19 o 
  -2   7  11     1985.32     2282.68    148.42 o 
  -1   7  11     4336.27     4344.52    234.07 o 
   0   7  11     1433.88     1481.00    127.13 o 
   1   7  11     6234.02     6453.74    264.65 o 
   2   7  11      136.17      312.53     80.77 o 
   3   7  11     5831.08     6307.21    289.99 o 
   4   7  11     2895.80     2978.51    319.88 o 
   5   7  11     2951.38     2494.90    308.44 o 
   6   7  11     4443.82     3560.19    380.72 o 
   7   7  11     1284.83     1552.60    261.85 o 
   8   7  11     4278.08     4594.00    472.88 o 
   9   7  11      123.48      -50.67    195.76 o 
 -11   8  11     4335.87     3982.10    449.33 o 
 -10   8  11     3371.39     3261.68    381.64 o 
  -9   8  11     4619.40     4689.46    435.17 o 
  -8   8  11      915.51      886.68    235.68 o 
  -7   8  11     9537.83     9276.01    788.71 o 
  -6   8  11       34.88      191.05    155.18 o 
  -5   8  11     4225.67     4161.75    361.34 o 
  -4   8  11     3582.32     3964.15    349.26 o 
  -3   8  11     6087.77     6504.65    467.00 o 
  -2   8  11     8733.75     8575.45    303.08 o 
  -1   8  11     4398.88     4654.41    370.74 o 
   0   8  11     9738.59    10110.39    433.75 o 
   1   8  11       92.94      116.25     57.45 o 
   2   8  11    14635.78    14872.56    458.58 o 
   3   8  11      361.44      436.98    107.12 o 
   4   8  11     7190.95     7319.55    487.81 o 
   5   8  11     7356.44     6356.77    473.07 o 
   6   8  11     2678.47     2765.72    352.18 o 
   7   8  11     9013.32     9815.09    641.08 o 
   8   8  11      189.42       14.52    221.07 o 
 -10   9  11      802.44      997.06    274.57 o 
  -9   9  11      198.42      294.50    226.87 o 
  -8   9  11     1294.27     1538.51    271.64 o 
  -7   9  11      148.09      510.49    207.53 o 
  -6   9  11     1672.68     1902.64    276.51 o 
  -5   9  11        8.73      244.08    158.63 o 
  -4   9  11      819.80     1128.60    526.73 o 
  -3   9  11     1038.92     1076.27    196.54 o 
  -2   9  11     2135.37     2066.50    254.82 o 
  -1   9  11     2244.76     2532.02    259.55 o 
   0   9  11      675.13      930.62    132.02 o 
   1   9  11     2205.14     2327.43    176.84 o 
   2   9  11      489.17      634.92     98.78 o 
   3   9  11     1959.55     2258.90    201.97 o 
   4   9  11     1106.99     1178.23    346.63 o 
   5   9  11     1111.90     1260.18    282.45 o 
   6   9  11      767.32      842.73    332.76 o 
   7   9  11      321.49     -194.39    194.39 o 
   8   9  11     1516.09     1329.94    613.11 o 
  -9  10  11     9349.80     9041.13    993.25 o 
  -8  10  11     2251.40     1953.84    315.75 o 
  -7  10  11     5775.92     5726.34    471.48 o 
  -6  10  11      715.11      616.03    190.90 o 
  -5  10  11     8043.72     8218.92    530.68 o 
  -4  10  11     2778.64     2507.90    315.39 o 
  -3  10  11     6290.91     6908.33    460.00 o 
  -2  10  11     7337.95     8037.06    483.82 o 
  -1  10  11     1814.62     1654.10    227.79 o 
   0  10  11    16549.89    17053.10    487.12 o 
   1  10  11      453.89      484.61    101.87 o 
   2  10  11     9351.61     9929.75    363.31 o 
   3  10  11     2221.43     2269.61    207.89 o 
   4  10  11    10033.98     9169.22    586.68 o 
   5  10  11     4711.71     4448.09    597.08 o 
   6  10  11     2242.43     2241.45    458.71 o 
   7  10  11     8617.73     8748.73    622.88 o 
  -9  11  11        1.05      226.73    199.80 o 
  -8  11  11      300.10      588.36    199.84 o 
  -7  11  11      170.40      589.95    178.19 o 
  -6  11  11      103.55       67.02    159.17 o 
  -5  11  11      285.08      548.57    207.05 o 
  -4  11  11      162.19      542.27    190.37 o 
  -3  11  11       25.71      588.31    212.36 o 
  -2  11  11       43.99      -52.71    312.03 o 
  -1  11  11      750.67      736.45    161.77 o 
   0  11  11       15.88      384.30    153.87 o 
   1  11  11      295.87      206.17    134.45 o 
   2  11  11        8.51      140.15    105.85 o 
   3  11  11      186.00       84.32     96.97 o 
   4  11  11       81.00      353.81    171.44 o 
   5  11  11      196.67      282.53    176.88 o 
   6  11  11      429.25       93.33    173.78 o 
  -8  12  11      146.77      179.34    185.16 o 
  -7  12  11    10525.88    10622.94   1311.23 o 
  -6  12  11        3.81      -88.18    172.78 o 
  -5  12  11     6461.43     6416.45    502.45 o 
  -4  12  11     2667.00     2108.50    304.37 o 
  -3  12  11     6142.05     5857.89    456.84 o 
  -2  12  11     7994.71     7856.64    506.30 o 
  -1  12  11     4459.22     4164.57    374.46 o 
   0  12  11    10062.03     9828.51    554.36 o 
   1  12  11       80.68      195.60    121.71 o 
   2  12  11    13496.13    13317.64    615.45 o 
   3  12  11      921.46     1064.83    351.49 o 
   4  12  11     6130.46     7255.49    825.49 o 
   5  12  11     5005.21     4591.89    703.50 o 
  -6  13  11        7.63      483.20    198.79 o 
  -5  13  11      166.20      507.93    215.38 o 
  -4  13  11     1100.50      943.59    333.67 o 
  -3  13  11      100.25      742.61    223.02 o 
  -2  13  11       36.70      195.01    145.06 o 
  -1  13  11       65.08       62.15    329.63 o 
   0  13  11       39.68       62.89    147.84 o 
   1  13  11      205.53      378.73    166.35 o 
   2  13  11      134.64       42.54    113.13 o 
   3  13  11      163.55     -274.50    274.50 o 
   4  13  11      175.05     -150.16    232.03 o 
  -5  14  11     9181.09     9634.96    640.24 o 
  -4  14  11     1803.31     1712.06    291.48 o 
  -3  14  11     5706.41     6119.94    498.28 o 
  -2  14  11     5223.88     4409.02    419.16 o 
  -1  14  11     1600.71     1433.49    337.92 o 
   0  14  11     7537.88     7879.44    599.09 o 
   1  14  11      479.49      609.91    185.02 o 
   2  14  11     7706.32     8204.00    593.21 o 
   3  14  11     1245.22     1712.59    473.83 o 
 -12   0  12       44.24     -307.97    307.97 o 
 -11   0  12    14206.52    12648.49    893.94 o 
 -10   0  12       12.52     -124.88    186.70 o 
  -9   0  12     9728.77     9590.03    752.64 o 
  -8   0  12     4866.08     4421.73    498.15 o 
  -7   0  12    13644.53    13676.12    829.04 o 
  -6   0  12    10550.38    11024.51    719.83 o 
  -5   0  12     2193.24     2041.95    327.90 o 
  -4   0  12    14478.37    14742.18    793.66 o 
  -3   0  12       68.28       40.12    149.02 o 
  -2   0  12    44568.29    44519.24   2158.70 o 
  -1   0  12     7612.98     7842.51    571.77 o 
   0   0  12    29312.94    29300.96   1119.35 o 
   1   0  12    14081.04    13498.70    439.68 o 
   2   0  12    10351.12    10784.07    497.98 o 
   3   0  12     8744.72     8562.88    684.96 o 
   4   0  12      177.57      264.26    199.79 o 
   5   0  12    23858.51    23837.37   1231.11 o 
   6   0  12      676.06     1015.27    314.38 o 
   7   0  12    13319.19    13357.23   1016.39 o 
   8   0  12     2876.89     3123.09    571.89 o 
   9   0  12     4947.94     4652.70    674.79 o 
 -12   1  12       14.71       66.38    170.43 o 
 -11   1  12       33.15      948.90    173.43 o 
 -10   1  12      108.00     -129.56    129.56 o 
  -9   1  12      260.77      990.18    200.87 o 
  -8   1  12      260.52       42.78    119.80 o 
  -7   1  12      147.04      503.62    146.99 o 
  -6   1  12        4.77      526.50    145.80 o 
  -5   1  12      450.09      412.98    125.09 o 
  -4   1  12        2.79      661.64    191.56 o 
  -3   1  12     1559.87     1636.75    159.84 o 
  -2   1  12      602.77     1774.82    166.35 o 
  -1   1  12      914.27     1057.66    128.30 o 
   0   1  12       36.20      539.35     97.41 o 
   1   1  12      413.76      516.17     86.94 o 
   2   1  12      694.60      735.97     74.14 o 
   3   1  12       27.28      130.35     31.82 o 
   4   1  12      108.81      190.98    124.09 o 
   5   1  12      619.64      681.73    188.76 o 
   6   1  12      813.72     1026.91    225.60 o 
   7   1  12      127.38      -70.85    169.74 o 
   8   1  12      140.09      141.08    179.84 o 
   9   1  12       25.80     -229.75    229.75 o 
 -12   2  12      406.26      211.73    182.64 o 
 -11   2  12     7408.91     7166.52    861.73 o 
 -10   2  12      519.41      428.92    139.90 o 
  -9   2  12    14021.84    13312.80    504.60 o 
  -8   2  12     1338.38     1616.21    189.98 o 
  -7   2  12     8904.54     8877.40    389.05 o 
  -6   2  12    10478.22    10463.53    406.92 o 
  -5   2  12     5405.31     5554.55    293.29 o 
  -4   2  12    19278.65    19993.70    487.28 o 
  -3   2  12       31.46      151.36     80.88 o 
  -2   2  12    20545.93    19484.91    493.37 o 
  -1   2  12     5687.87     5718.05    238.32 o 
   0   2  12    23817.34    24065.17    526.03 o 
   1   2  12     8141.35     8130.33    428.70 o 
   2   2  12     4779.88     4521.22    172.39 o 
   3   2  12    17939.95    16816.80    687.04 o 
   4   2  12      500.51      436.11    143.42 o 
   5   2  12    15185.14    15130.91    703.40 o 
   6   2  12     1999.20     1936.47    287.86 o 
   7   2  12    13127.35    12831.54    710.12 o 
   8   2  12     3400.79     3569.61    402.05 o 
   9   2  12     3726.33     4257.19    467.04 o 
 -12   3  12      638.38      429.88    199.23 o 
 -11   3  12      131.31      612.26    207.58 o 
 -10   3  12     1712.15     1730.44    271.25 o 
  -9   3  12      206.31      474.35    131.72 o 
  -8   3  12      286.55      238.90    113.36 o 
  -7   3  12     3023.98     3305.24    242.83 o 
  -6   3  12     1684.19     2149.41    167.15 o 
  -5   3  12     2373.44     2534.92    208.89 o 
  -4   3  12      307.71      696.80    102.96 o 
  -3   3  12     3809.94     3411.34    191.27 o 
  -2   3  12      431.61      671.97    108.59 o 
  -1   3  12     3346.52     2999.25    176.98 o 
   0   3  12     3621.08     3561.15    210.62 o 
   1   3  12     2910.24     2680.55    227.89 o 
   2   3  12     1867.04     1966.81    123.47 o 
   3   3  12      423.97      504.64    105.50 o 
   4   3  12     2322.49     2511.29    293.38 o 
   5   3  12       58.70      226.08    135.90 o 
   6   3  12     2463.78     2633.14    328.43 o 
   7   3  12       35.16      402.99    189.15 o 
   8   3  12     1292.28     1430.73    284.68 o 
   9   3  12     1250.25     1458.33    289.13 o 
 -11   4  12     7852.77     8455.31    874.78 o 
 -10   4  12       15.17      240.47    165.99 o 
  -9   4  12     6263.01     6598.40    912.00 o 
  -8   4  12     2400.34     2364.12    257.14 o 
  -7   4  12     8322.43     8298.05    357.75 o 
  -6   4  12     7350.08     7367.81    368.44 o 
  -5   4  12     3977.55     4052.25    235.21 o 
  -4   4  12    16092.83    15839.17    445.89 o 
  -3   4  12       24.64      125.63    116.84 o 
  -2   4  12    16147.37    16620.70    408.65 o 
  -1   4  12     2615.42     2736.70    170.33 o 
   0   4  12     9189.75     9381.63    305.60 o 
   1   4  12     8546.04     9328.98    439.16 o 
   2   4  12     3579.52     3861.04    207.32 o 
   3   4  12    12597.76    11305.01    573.81 o 
   4   4  12      197.31      184.17    275.50 o 
   5   4  12    14868.82    14375.88    693.14 o 
   6   4  12      291.47      386.44    153.07 o 
   7   4  12     6418.21     6779.93    694.22 o 
   8   4  12     6747.83     6488.27    663.53 o 
   9   4  12     5277.93     6052.86    545.93 o 
 -11   5  12       15.88      -88.05    178.87 o 
 -10   5  12     2033.86     1715.16    317.17 o 
  -9   5  12      312.79      797.46    200.70 o 
  -8   5  12     3572.47     3153.76    390.61 o 
  -7   5  12     1457.73     1429.09    240.68 o 
  -6   5  12     2366.41     2273.17    167.01 o 
  -5   5  12     9625.94     9207.14    327.96 o 
  -4   5  12     2265.81     2648.40    189.98 o 
  -3   5  12     4205.39     4253.70    235.17 o 
  -2   5  12      912.54     1313.37    127.68 o 
  -1   5  12     3906.53     3749.72    225.13 o 
   0   5  12     2376.80     2531.69    150.63 o 
   1   5  12     1683.07     1930.45    165.31 o 
   2   5  12     6311.12     6322.02    273.19 o 
   3   5  12      426.97      588.19    191.59 o 
   4   5  12     5375.27     5163.21    417.48 o 
   5   5  12       14.33       70.01    137.64 o 
   6   5  12     3121.89     2921.04    463.77 o 
   7   5  12     1666.64     1594.72    292.03 o 
   8   5  12     3032.22     3116.44    408.08 o 
   9   5  12     1675.62     2057.04    332.93 o 
 -11   6  12     2897.70     2875.09    364.61 o 
 -10   6  12      191.43      394.02    206.46 o 
  -9   6  12     4848.14     4827.84    490.90 o 
  -8   6  12     1991.96     1689.31    268.68 o 
  -7   6  12     4770.14     4839.62    410.59 o 
  -6   6  12     4882.14     5021.12    408.24 o 
  -5   6  12     1535.09     1605.41    132.49 o 
  -4   6  12    12698.87    12485.52    615.55 o 
  -3   6  12      318.08      460.56     98.12 o 
  -2   6  12    14715.93    15099.51    432.95 o 
  -1   6  12     1249.29     1185.69    170.82 o 
   0   6  12     6276.10     6656.00    269.38 o 
   1   6  12     4552.44     4830.79    301.49 o 
   2   6  12     2441.20     2753.87    194.17 o 
   3   6  12    10705.83    10689.16    351.51 o 
   4   6  12       38.60      171.31    156.61 o 
   5   6  12     7281.97     7113.84    507.55 o 
   6   6  12      816.82      755.13    203.87 o 
   7   6  12     7230.78     7109.04    556.79 o 
   8   6  12      940.86      720.82    245.23 o 
 -10   7  12     4323.38     5032.81    472.54 o 
  -9   7  12      366.34      258.35    188.41 o 
  -8   7  12     5433.96     5110.68    440.89 o 
  -7   7  12     2878.21     3217.47    400.25 o 
  -6   7  12     4809.28     4025.75    377.30 o 
  -5   7  12     4678.85     4514.49    385.97 o 
  -4   7  12       54.86      207.99    228.76 o 
  -3   7  12    16554.09    15325.02    411.16 o 
  -2   7  12      104.28      387.63    202.30 o 
  -1   7  12     6894.27     7378.62    312.37 o 
   0   7  12     4140.18     4148.17    216.65 o 
   1   7  12     3536.09     3504.47    205.07 o 
   2   7  12     6602.92     6630.01    307.81 o 
   3   7  12     1657.64     1991.16    250.40 o 
   4   7  12     7364.38     7919.98    521.57 o 
   5   7  12      112.43      316.88    162.60 o 
   6   7  12     6972.97     7055.45    535.26 o 
   7   7  12     1063.87      907.27    239.96 o 
   8   7  12     2296.72     2733.83    366.56 o 
 -10   8  12       18.73      818.96    232.11 o 
  -9   8  12     2148.25     2099.32    344.87 o 
  -8   8  12     1697.75     1940.52    300.90 o 
  -7   8  12     1772.74     2452.86    300.26 o 
  -6   8  12     2352.17     2655.54    397.68 o 
  -5   8  12     1084.65     1403.51    248.65 o 
  -4   8  12     4707.46     4597.03    382.04 o 
  -3   8  12        4.44      131.10    119.15 o 
  -2   8  12     5204.39     5478.49    259.25 o 
  -1   8  12      796.11     1108.82    136.75 o 
   0   8  12     5188.21     5550.00    284.06 o 
   1   8  12     3177.60     3434.70    209.98 o 
   2   8  12      726.91      913.21    135.77 o 
   3   8  12     3710.86     3825.75    590.53 o 
   4   8  12       36.15      140.49    141.01 o 
   5   8  12     4186.35     4173.84    451.94 o 
   6   8  12       10.32      180.50    159.16 o 
   7   8  12     2122.25     2551.52    477.94 o 
  -9   9  12      412.67     1054.54    402.48 o 
  -8   9  12     7940.83     7609.85    561.36 o 
  -7   9  12     2543.53     2292.76    320.23 o 
  -6   9  12     3322.69     3079.77    357.07 o 
  -5   9  12     7467.29     7633.97    535.60 o 
  -4   9  12      519.53      713.70    191.21 o 
  -3   9  12     8633.63     8044.64    651.85 o 
  -2   9  12     1009.75     1045.92    190.97 o 
  -1   9  12    17164.39    17874.74    486.40 o 
   0   9  12     3039.09     3424.30    272.32 o 
   1   9  12     5728.20     6043.18    278.15 o 
   2   9  12     7602.69     7921.83    356.84 o 
   3   9  12     1445.56     1097.25    219.61 o 
   4   9  12    10311.66    10963.73    619.89 o 
   5   9  12        0.44      143.41    151.57 o 
   6   9  12     6102.51     6145.83    511.83 o 
   7   9  12     2556.99     2119.88    441.18 o 
  -9  10  12      259.53      460.60    212.85 o 
  -8  10  12      273.24      662.71    321.55 o 
  -7  10  12      355.68      220.89    148.83 o 
  -6  10  12     1696.77     2010.31    308.18 o 
  -5  10  12      930.24      849.59    236.30 o 
  -4  10  12      263.73      466.64    165.38 o 
  -3  10  12      286.19      488.30    261.96 o 
  -2  10  12      552.48      536.93    301.12 o 
  -1  10  12      635.81     1168.90    212.96 o 
   0  10  12     1534.43     1873.35    246.08 o 
   1  10  12      449.29      774.25    121.17 o 
   2  10  12      348.99      499.79    125.04 o 
   3  10  12      809.78      685.22    191.94 o 
   4  10  12      184.87      263.46    144.87 o 
   5  10  12      462.19      162.76    158.92 o 
   6  10  12       17.05      151.79    168.13 o 
  -8  11  12     5895.90     5702.80    518.39 o 
  -7  11  12     2971.39     3228.91    397.48 o 
  -6  11  12     3053.53     3290.99    387.38 o 
  -5  11  12     4791.78     4443.33    415.08 o 
  -4  11  12      447.99      552.38    182.21 o 
  -3  11  12     9128.34     9363.53    610.26 o 
  -2  11  12       82.82       -0.42    222.11 o 
  -1  11  12    11242.88    10846.29    576.06 o 
   0  11  12     4393.24     4366.83    372.64 o 
   1  11  12     8281.69     8205.59    416.81 o 
   2  11  12     6679.29     6852.46    424.48 o 
   3  11  12     1491.82     1877.95    266.63 o 
   4  11  12     8693.05     9005.01    580.32 o 
   5  11  12       34.03      263.14    182.18 o 
  -7  12  12      128.61      667.68    537.51 o 
  -6  12  12        1.89      124.01    172.61 o 
  -5  12  12       51.23      328.92    339.59 o 
  -4  12  12        1.71       54.33    229.21 o 
  -3  12  12       35.68      318.37    194.72 o 
  -2  12  12       18.08        2.78    153.27 o 
  -1  12  12       10.22      253.63    513.14 o 
   0  12  12       11.43      166.24    215.68 o 
   1  12  12        3.37      105.28    116.72 o 
   2  12  12      260.57      616.48    304.91 o 
   3  12  12      241.27     -257.17    257.17 o 
   4  12  12        7.75      623.71    338.78 o 
  -5  13  12     4564.66     4624.02    446.87 o 
  -4  13  12      672.38      229.08    339.68 o 
  -3  13  12     6919.38     6664.73    510.43 o 
  -2  13  12      273.08      192.07    173.71 o 
  -1  13  12     8105.20     8605.42   1072.71 o 
   0  13  12     1985.98     2600.20    319.23 o 
   1  13  12     5906.39     6084.03    415.22 o 
   2  13  12     5124.96     5050.15    483.61 o 
   3  13  12     1254.95     1277.69    426.80 o 
  -2  14  12      609.66      536.53    195.86 o 
  -1  14  12        7.29       54.82    170.86 o 
   0  14  12       88.74      207.30    171.34 o 
 -11   1  13     5635.90     5708.10    479.71 o 
 -10   1  13     3100.05     2887.83    289.97 o 
  -9   1  13     9937.42    10072.69    458.30 o 
  -8   1  13      923.38      892.75    185.12 o 
  -7   1  13    15517.09    15566.11    635.03 o 
  -6   1  13      264.94      307.05    276.60 o 
  -5   1  13    16253.88    16496.88    621.80 o 
  -4   1  13     3082.29     3657.88    237.24 o 
  -3   1  13    14847.05    13435.52    438.93 o 
  -2   1  13    14335.62    14482.99    389.58 o 
  -1   1  13     3171.25     2982.66    207.48 o 
   0   1  13    35586.48    35810.95    888.12 o 
   1   1  13      247.76      218.23     76.17 o 
   2   1  13    26097.30    25928.87    397.35 o 
   3   1  13     2818.57     2520.47    289.72 o 
   4   1  13     7067.11     7473.89    498.03 o 
   5   1  13    10854.09    10541.04    613.55 o 
   6   1  13     1883.40     1751.97    548.91 o 
   7   1  13    11131.25    10754.99    672.18 o 
   8   1  13      137.88      567.14    213.86 o 
 -11   2  13      759.38      952.60    388.64 o 
 -10   2  13      576.69      512.37    205.38 o 
  -9   2  13       67.95      448.07    136.65 o 
  -8   2  13      500.54      527.54    150.21 o 
  -7   2  13       59.10     1222.17    211.73 o 
  -6   2  13      591.65      495.88    122.13 o 
  -5   2  13       20.68      623.71    104.79 o 
  -4   2  13     1444.02     1366.32    156.05 o 
  -3   2  13      451.27      726.24    118.44 o 
  -2   2  13     1741.04     1780.69    149.67 o 
  -1   2  13       48.56       47.87     84.89 o 
   0   2  13      518.71     1179.87    132.49 o 
   1   2  13     1324.71     1386.27    154.89 o 
   2   2  13       41.25      162.10     60.51 o 
   3   2  13      304.68      449.78    130.64 o 
   4   2  13      255.51       99.00    167.64 o 
   5   2  13       21.48       54.01    165.04 o 
   6   2  13     1043.21      923.49    206.53 o 
   7   2  13     1096.29     1158.85    256.78 o 
   8   2  13      221.89      218.41    175.26 o 
 -11   3  13     2723.21     2440.88    454.18 o 
 -10   3  13     2283.25     2073.08    309.67 o 
  -9   3  13     7707.41     8675.49    564.75 o 
  -8   3  13      676.60      695.27    147.10 o 
  -7   3  13    11215.26    10899.24    535.49 o 
  -6   3  13      341.91      325.71     83.87 o 
  -5   3  13    16845.37    15123.14    468.37 o 
  -4   3  13     3199.09     3535.77    231.54 o 
  -3   3  13     7769.40     8102.99    339.42 o 
  -2   3  13    15089.10    15512.64    407.87 o 
  -1   3  13      828.66      687.76    116.48 o 
   0   3  13    25519.47    26180.39    850.74 o 
   1   3  13      476.73      408.22    104.14 o 
   2   3  13    23277.21    23159.22    484.98 o 
   3   3  13     3368.87     3253.11    326.73 o 
   4   3  13    10490.02    11333.72    611.52 o 
   5   3  13     6581.75     7479.81    519.47 o 
   6   3  13      700.35      777.98    197.04 o 
   7   3  13    10900.33    10998.07    690.74 o 
   8   3  13       61.53      342.96    243.89 o 
 -11   4  13      990.37     1515.51    432.96 o 
 -10   4  13     1511.22     1384.72    454.60 o 
  -9   4  13      382.55     1084.17    254.28 o 
  -8   4  13     1864.83     2344.58    574.19 o 
  -7   4  13       55.83      274.23    172.50 o 
  -6   4  13     2506.01     2063.16    266.87 o 
  -5   4  13      685.58     1242.91    148.81 o 
  -4   4  13     4305.44     4041.07    244.51 o 
  -3   4  13      385.20      654.48    117.11 o 
  -2   4  13      613.88      934.81    163.93 o 
  -1   4  13     4927.00     4915.21    235.63 o 
   0   4  13      249.87      510.27     86.76 o 
   1   4  13     4552.52     4382.23    241.09 o 
   2   4  13       65.25      440.17     93.08 o 
   3   4  13     2112.79     1930.80    262.44 o 
   4   4  13     2022.79     1932.32    281.92 o 
   5   4  13     1704.74     2129.05    300.64 o 
   6   4  13     1652.09     1990.02    299.43 o 
   7   4  13      161.98      223.39    162.89 o 
   8   4  13     3584.41     3483.18    460.40 o 
 -10   5  13     1450.29     1707.89    300.40 o 
  -9   5  13     4482.45     4091.28    423.62 o 
  -8   5  13      306.68      454.77    185.51 o 
  -7   5  13     8482.60     8763.48    547.66 o 
  -6   5  13       13.66      348.65    229.13 o 
  -5   5  13    10212.91     9879.04    360.48 o 
  -4   5  13     4332.03     4578.76    252.75 o 
  -3   5  13     7760.09     7749.09    328.36 o 
  -2   5  13     7751.88     7741.36    329.35 o 
  -1   5  13      880.25     1132.15    126.17 o 
   0   5  13    11966.77    11850.92    545.95 o 
   1   5  13       63.09      -33.03     72.33 o 
   2   5  13    10733.52    11322.15    506.16 o 
   3   5  13     3339.66     3522.93    467.60 o 
   4   5  13     6235.09     6100.13    461.98 o 
   5   5  13     4982.47     4724.38    431.66 o 
   6   5  13     2392.02     2524.64    344.00 o 
   7   5  13     6093.59     6668.03    545.48 o 
   8   5  13        4.77      170.01    214.91 o 
 -10   6  13     1934.51     2552.29    365.43 o 
  -9   6  13      835.07     1263.23    320.42 o 
  -8   6  13     3907.25     4149.99    400.97 o 
  -7   6  13       22.42       74.67    160.08 o 
  -6   6  13     6159.06     5786.30    445.89 o 
  -5   6  13      707.30      964.92    196.53 o 
  -4   6  13     5121.28     4884.43    252.87 o 
  -3   6  13     5127.06     5300.18    269.44 o 
  -2   6  13     2292.64     2498.07    214.22 o 
  -1   6  13     4466.38     4717.85    305.70 o 
   0   6  13       56.17      288.21     84.43 o 
   1   6  13     8547.07     8559.49    364.81 o 
   2   6  13      741.39      723.76    115.82 o 
   3   6  13     8317.33     7981.44    504.54 o 
   4   6  13     2061.75     2126.61    523.10 o 
   5   6  13     1659.22     1749.06    278.25 o 
   6   6  13     5752.05     5874.50    497.63 o 
   7   6  13      560.83      483.81    277.81 o 
 -10   7  13     1183.57      883.65    238.66 o 
  -9   7  13     2419.45     2038.15    342.03 o 
  -8   7  13       82.53      353.31    192.73 o 
  -7   7  13     3643.91     3610.27    379.35 o 
  -6   7  13      135.28      672.59    502.03 o 
  -5   7  13     5695.66     6227.42    456.45 o 
  -4   7  13     1945.12     2339.46    360.45 o 
  -3   7  13     3549.31     3932.46    344.16 o 
  -2   7  13     4622.18     5025.84    395.88 o 
  -1   7  13     2697.80     2433.47    196.41 o 
   0   7  13     2708.44     2791.35    192.16 o 
   1   7  13       99.76      211.00     80.95 o 
   2   7  13     6115.21     6194.54    432.00 o 
   3   7  13     1281.53     1489.66    243.29 o 
   4   7  13     2346.18     2323.37    338.16 o 
   5   7  13     2499.42     2313.76    455.92 o 
   6   7  13     1487.87     1713.67    295.45 o 
   7   7  13     3114.55     3095.45    404.57 o 
  -9   8  13     1121.95      633.19    221.17 o 
  -8   8  13     6051.86     5493.32    491.33 o 
  -7   8  13      293.28       86.67    155.55 o 
  -6   8  13     6698.24     7109.90   1023.21 o 
  -5   8  13      948.86     1255.72    246.98 o 
  -4   8  13     6038.17     5097.94    408.85 o 
  -3   8  13     5323.53     4943.65    393.18 o 
  -2   8  13     4556.83     4131.69    351.84 o 
  -1   8  13    10322.60    10171.57    447.61 o 
   0   8  13      319.70      263.15     83.13 o 
   1   8  13     9275.83     8993.33    338.18 o 
   2   8  13      524.77      524.13    170.56 o 
   3   8  13     6088.83     6056.40    456.64 o 
   4   8  13     4305.37     3923.83    394.57 o 
   5   8  13     5370.70     5034.65    457.15 o 
   6   8  13     4662.10     4932.66   1110.09 o 
  -8   9  13        3.82      213.83    198.18 o 
  -7   9  13      993.05      848.79    234.93 o 
  -6   9  13      480.30      391.22    178.92 o 
  -5   9  13     2011.44     2315.00    307.39 o 
  -4   9  13      434.14      934.40    223.81 o 
  -3   9  13     1810.58     1418.96    239.51 o 
  -2   9  13     1027.95     1040.94    269.68 o 
  -1   9  13       11.26      643.20    178.84 o 
   0   9  13     5004.32     5420.34    334.56 o 
   1   9  13      131.09      267.00     97.10 o 
   2   9  13      749.24     1323.18    278.94 o 
   3   9  13      462.72      847.10    386.40 o 
   4   9  13      952.14     1143.09    231.24 o 
   5   9  13      660.35      456.10    183.24 o 
   6   9  13      404.80      154.61    473.03 o 
  -8  10  13     6460.79     6562.06    539.93 o 
  -7  10  13       20.62      -82.55    159.28 o 
  -6  10  13     8373.46     8186.79    576.86 o 
  -5  10  13      579.02      736.38    384.59 o 
  -4  10  13     4652.26     5397.79    449.78 o 
  -3  10  13     4611.94     4166.36    392.13 o 
  -2  10  13     3585.01     3739.67    484.64 o 
  -1  10  13    13226.93    12823.82    615.16 o 
   0  10  13      496.01      843.71    376.07 o 
   1  10  13    10085.49    10369.35    456.20 o 
   2  10  13      919.42     1026.70    362.21 o 
   3  10  13     9231.40     9168.72    569.71 o 
   4  10  13     2136.66     2623.14    363.53 o 
   5  10  13     1722.07     1000.79    241.20 o 
  -7  11  13      433.26      387.47    201.74 o 
  -6  11  13      159.59      246.57    255.89 o 
  -5  11  13      246.08      182.53    160.59 o 
  -4  11  13      263.28      385.58    149.81 o 
  -3  11  13       98.28      361.88    246.62 o 
  -2  11  13      383.17      343.50    257.68 o 
  -1  11  13       40.99      375.81    149.87 o 
   0  11  13      151.72      242.13    123.33 o 
   1  11  13      377.15      777.14    211.76 o 
   2  11  13     1145.19      909.24    347.87 o 
   3  11  13       58.81      299.13    282.56 o 
   4  11  13       19.41      -73.47    245.82 o 
  -5  12  13      668.70      955.59    240.41 o 
  -4  12  13     7092.28     6813.43    519.20 o 
  -3  12  13     2776.43     3509.17    382.88 o 
  -2  12  13     1632.36     1579.23    279.04 o 
  -1  12  13     8857.02     8474.99    534.98 o 
   0  12  13       13.55      581.54    188.79 o 
   1  12  13    13138.43    12139.54    731.30 o 
   2  12  13      175.10      300.46    281.88 o 
  -2  13  13       17.94      240.11    373.46 o 
  -1  13  13      159.17      522.24    190.27 o 
   0  13  13       22.48       61.06    170.18 o 
 -10   0  14     7951.15     7172.63    685.16 o 
  -9   0  14     1040.91     1428.67    321.82 o 
  -8   0  14    11515.68    11753.94    831.61 o 
  -7   0  14     4064.18     4546.21    532.56 o 
  -6   0  14     1108.10     1595.97    320.47 o 
  -5   0  14    12827.09    12293.10    790.32 o 
  -4   0  14      100.75      -52.89    245.93 o 
  -3   0  14    14541.39    14209.07    805.64 o 
  -2   0  14       95.28       61.10    148.39 o 
  -1   0  14     7162.82     7525.39    614.73 o 
   0   0  14     8692.17     8454.87    404.06 o 
   1   0  14     2663.64     2925.61    231.47 o 
   2   0  14     9137.89     8921.92    741.94 o 
   3   0  14     1012.68      939.21    282.02 o 
   4   0  14    13642.44    12312.72    929.69 o 
   5   0  14       49.37      107.31    223.82 o 
   6   0  14     8916.90     7653.22    803.45 o 
   7   0  14     2024.30     1842.69    434.80 o 
 -10   1  14      103.29      680.53    222.05 o 
  -9   1  14       92.03       -2.94    131.39 o 
  -8   1  14      205.42      470.70    122.25 o 
  -7   1  14       20.39      160.76    104.54 o 
  -6   1  14      394.16      772.00    461.92 o 
  -5   1  14      113.98      462.36    116.06 o 
  -4   1  14       28.87      -95.20     95.20 o 
  -3   1  14      131.67      617.53    106.93 o 
  -2   1  14      616.86      505.60    108.31 o 
  -1   1  14      491.06      464.58    112.94 o 
   0   1  14      157.43      168.72     96.77 o 
   1   1  14     1561.14     1608.38    153.99 o 
   2   1  14      169.76      177.50    235.17 o 
   3   1  14      322.64      199.36    132.54 o 
   4   1  14       21.52       24.95    143.65 o 
   5   1  14       81.90      258.99    168.05 o 
   6   1  14      109.26      328.42    283.32 o 
   7   1  14      504.12      220.44    186.07 o 
 -10   2  14     8167.97     7811.78    925.83 o 
  -9   2  14      407.10      711.57    210.46 o 
  -8   2  14     6258.98     6739.42    371.83 o 
  -7   2  14     7410.82     7152.87    370.67 o 
  -6   2  14     4025.47     4052.44    227.57 o 
  -5   2  14    10013.12     9798.79    399.52 o 
  -4   2  14       36.31       83.52     95.15 o 
  -3   2  14    13394.55    13422.55    458.79 o 
  -2   2  14      786.18     1067.93    128.41 o 
  -1   2  14    10495.33    10586.66    391.84 o 
   0   2  14     2705.94     2975.02    210.55 o 
   1   2  14     3553.59     3501.01    245.23 o 
   2   2  14    12448.67    12714.11    618.15 o 
   3   2  14     2704.59     2088.12    278.03 o 
   4   2  14     9280.31     8633.07    554.38 o 
   5   2  14       42.22      276.50    182.56 o 
   6   2  14     8212.93     8622.80    599.36 o 
   7   2  14     1665.20     2337.14    357.72 o 
 -10   3  14      225.90      188.84    229.98 o 
  -9   3  14     1690.53     1499.93    369.47 o 
  -8   3  14      528.24      598.84    155.89 o 
  -7   3  14      553.06      818.59    151.97 o 
  -6   3  14      971.83     1071.58    184.53 o 
  -5   3  14      146.34      541.40    117.08 o 
  -4   3  14     4399.27     4009.82    383.29 o 
  -3   3  14      484.97      766.09    126.95 o 
  -2   3  14      766.22      705.92    167.42 o 
  -1   3  14      638.14      840.32    126.37 o 
   0   3  14     1661.61     2026.78    183.32 o 
   1   3  14     1145.81     1023.70    159.79 o 
   2   3  14      283.91      278.15    147.17 o 
   3   3  14     2328.26     3035.24    440.72 o 
   4   3  14       28.90      302.71    167.16 o 
   5   3  14     1733.78     1476.64    279.22 o 
   6   3  14       90.71      -79.83    164.76 o 
   7   3  14     1660.32     1487.54    295.53 o 
 -10   4  14     3290.97     3551.82    403.71 o 
  -9   4  14     1644.41     2015.64    302.39 o 
  -8   4  14     6028.34     5713.50    470.80 o 
  -7   4  14     2415.80     2436.45    313.84 o 
  -6   4  14     2229.83     1847.91    402.06 o 
  -5   4  14    11254.94    12053.26    651.76 o 
  -4   4  14      376.80      508.60    112.49 o 
  -3   4  14    11211.71    10852.88    468.38 o 
  -2   4  14      856.98      970.65    122.59 o 
  -1   4  14     7633.47     7374.72    297.65 o 
   0   4  14     3321.74     3672.51    238.34 o 
   1   4  14     6329.55     6635.50    299.13 o 
   2   4  14     4940.88     5609.94    421.84 o 
   3   4  14      781.37      837.16    201.25 o 
   4   4  14    12748.03    11805.65   1273.79 o 
   5   4  14      271.29      282.87    175.78 o 
   6   4  14     6952.79     7589.63    577.57 o 
   7   4  14     1957.48     2680.73    501.32 o 
 -10   5  14       27.84     -181.42    181.42 o 
  -9   5  14     1914.71     1781.06    306.78 o 
  -8   5  14     1084.71     1176.03    262.68 o 
  -7   5  14     2176.55     2596.37    332.13 o 
  -6   5  14     3869.93     3284.84    345.33 o 
  -5   5  14     1564.94     1634.83    246.00 o 
  -4   5  14     3767.37     3886.00    328.82 o 
  -3   5  14      175.60      415.43    128.83 o 
  -2   5  14     5083.08     4913.93    280.67 o 
  -1   5  14      322.06      604.62    106.78 o 
   0   5  14     3113.39     2701.44    206.84 o 
   1   5  14     2649.42     2879.67    205.33 o 
   2   5  14     2638.66     2403.66    290.07 o 
   3   5  14     4280.30     4075.12    453.46 o 
   4   5  14      285.37      167.99    190.96 o 
   5   5  14     2987.75     3445.98    388.84 o 
   6   5  14      366.34      572.94    204.27 o 
   7   5  14     3469.26     3099.36    533.52 o 
  -9   6  14      290.65      711.72    246.76 o 
  -8   6  14     1812.53     1362.83    262.45 o 
  -7   6  14     4228.50     4493.63    426.52 o 
  -6   6  14     2230.52     2357.42    301.20 o 
  -5   6  14     4185.95     4328.61    380.61 o 
  -4   6  14       12.72       96.28    179.49 o 
  -3   6  14     7903.94     7992.83    682.69 o 
  -2   6  14      151.69      208.02     91.54 o 
  -1   6  14     5468.21     5934.59    275.07 o 
   0   6  14     1021.00     1194.59    135.32 o 
   1   6  14     1242.54     1286.42    189.10 o 
   2   6  14     8667.98     9010.38    535.57 o 
   3   6  14      796.52      610.50    326.51 o 
   4   6  14     6678.62     6611.26    500.07 o 
   5   6  14      110.99      -18.98    155.80 o 
   6   6  14     6095.67     6089.94    523.49 o 
  -9   7  14     2613.43     2652.96    371.40 o 
  -8   7  14     1541.64     1488.47    287.13 o 
  -7   7  14     3658.16     3167.82    758.20 o 
  -6   7  14     3389.00     3874.29    788.05 o 
  -5   7  14      584.32     1012.68    217.06 o 
  -4   7  14     7161.75     7136.23    480.12 o 
  -3   7  14        7.39      266.17    146.23 o 
  -2   7  14     5057.43     5393.85    393.52 o 
  -1   7  14     2073.62     2346.19    220.33 o 
   0   7  14     3655.43     3811.18    227.33 o 
   1   7  14     3344.46     3504.59    330.86 o 
   2   7  14     1684.09     1855.31    273.32 o 
   3   7  14     5411.79     6163.95    461.26 o 
   4   7  14      534.17      738.42    198.60 o 
   5   7  14     7675.93     7720.16    569.48 o 
   6   7  14      191.31      -32.62    169.74 o 
  -8   8  14     1093.01      552.70    227.86 o 
  -7   8  14     1027.58      709.36    225.83 o 
  -6   8  14      317.77      608.94    574.12 o 
  -5   8  14     2809.19     3069.87    350.53 o 
  -4   8  14      351.61      840.53    211.27 o 
  -3   8  14     2567.31     2328.09    289.75 o 
  -2   8  14      190.36      667.86    267.76 o 
  -1   8  14     2756.49     2687.74    244.70 o 
   0   8  14      914.73      902.55    149.97 o 
   1   8  14     1555.57     2333.75    280.50 o 
   2   8  14     2526.62     2891.81    324.27 o 
   3   8  14       47.32      162.55    180.22 o 
   4   8  14     4017.05     5009.70    451.52 o 
   5   8  14        1.20     -108.04    157.30 o 
  -7   9  14     2981.95     2651.15    387.65 o 
  -6   9  14     5796.88     5743.48    486.87 o 
  -5   9  14      801.82      713.02    231.25 o 
  -4   9  14     5252.89     5178.40    431.87 o 
  -3   9  14      167.63      375.17    159.70 o 
  -2   9  14     8383.98     8570.12    513.14 o 
  -1   9  14     1364.75     2039.72    540.02 o 
   0   9  14     3560.45     3127.26    258.13 o 
   1   9  14     4242.28     4055.05    594.59 o 
   2   9  14     1088.86     1021.67    220.83 o 
   3   9  14     7030.12     7723.78    535.10 o 
   4   9  14      143.25      287.55    187.41 o 
  -6  10  14       72.98      711.63    242.87 o 
  -5  10  14      180.20      589.99    232.06 o 
  -4  10  14        6.60      123.14    208.28 o 
  -3  10  14      506.66      247.91    150.37 o 
  -2  10  14        2.70      205.53    502.41 o 
  -1  10  14      673.31      553.45    173.22 o 
   0  10  14      742.99      706.60    224.95 o 
   1  10  14      486.07      715.93    223.03 o 
   2  10  14      901.90     1951.65    471.96 o 
   3  10  14      175.23      143.06    268.11 o 
  -5  11  14      637.93      365.26    368.21 o 
  -4  11  14     6583.28     6551.63    515.36 o 
  -3  11  14       17.91      112.65    149.73 o 
  -2  11  14     5677.70     5838.81    457.73 o 
  -1  11  14     2369.08     2114.00    374.66 o 
   0  11  14     5041.18     5212.12    481.88 o 
   1  11  14     4682.58     4763.33    609.44 o 
   2  11  14     1260.08     1913.20    451.78 o 
  -2  12  14        8.36     -157.85    222.04 o 
  -1  12  14       11.13      302.70    360.61 o 
  -9   1  15     1256.82     1037.06    195.33 o 
  -8   1  15     7457.68     7687.30    410.59 o 
  -7   1  15        4.91       63.56    109.48 o 
  -6   1  15     6847.55     6983.76    307.81 o 
  -5   1  15     1573.37     1476.04    150.45 o 
  -4   1  15     4916.94     4660.55    250.65 o 
  -3   1  15     5854.24     5664.71    313.56 o 
  -2   1  15     2875.72     2693.99    217.99 o 
  -1   1  15    10551.20    10806.03    415.90 o 
   0   1  15       73.60        5.32     80.73 o 
   1   1  15     9749.27     9227.76    537.08 o 
   2   1  15      514.87      855.46    202.45 o 
   3   1  15     8382.52     8157.58    537.64 o 
   4   1  15     2250.84     2623.66    345.65 o 
   5   1  15     3867.99     4112.31    424.20 o 
   6   1  15     5377.19     5423.42    504.28 o 
  -9   2  15      157.33       68.70    165.60 o 
  -8   2  15      100.25      451.91    139.90 o 
  -7   2  15      196.91      287.51    130.87 o 
  -6   2  15       62.28      340.46    116.54 o 
  -5   2  15      630.25      628.91    130.22 o 
  -4   2  15      492.67      967.71    131.50 o 
  -3   2  15      810.36      632.90    137.94 o 
  -2   2  15      420.21      260.55     94.79 o 
  -1   2  15      130.57      576.58    158.84 o 
   0   2  15      377.65      700.47    118.33 o 
   1   2  15      617.38      974.16    205.21 o 
   2   2  15     1289.60      786.93    224.40 o 
   3   2  15      690.22      618.76    200.91 o 
   4   2  15      185.96      179.47    156.01 o 
   5   2  15      145.25      506.64    192.74 o 
   6   2  15      168.18       50.94    314.20 o 
  -9   3  15      676.39      403.08    199.98 o 
  -8   3  15     5904.54     5766.72    474.64 o 
  -7   3  15        4.62      299.01    176.38 o 
  -6   3  15     8150.22     8656.34    538.36 o 
  -5   3  15     1170.44     1562.76    180.09 o 
  -4   3  15     3287.02     3067.38    236.27 o 
  -3   3  15     5555.13     5745.62    276.87 o 
  -2   3  15      886.37      814.11    115.94 o 
  -1   3  15     8978.00     8765.14    421.74 o 
   0   3  15      424.48      267.83     90.06 o 
   1   3  15     5267.57     5155.63    411.30 o 
   2   3  15      297.77      411.85    154.60 o 
   3   3  15     3226.58     3233.62    350.37 o 
   4   3  15     3347.76     3619.12    387.86 o 
   5   3  15     3547.96     3524.78    406.87 o 
   6   3  15     5008.45     5010.85    491.57 o 
  -9   4  15     1082.33      813.25    259.40 o 
  -8   4  15       53.62      236.14    251.83 o 
  -7   4  15     1039.20      640.78    197.95 o 
  -6   4  15      424.38      580.27    182.00 o 
  -5   4  15     2163.00     1872.44    271.69 o 
  -4   4  15     1530.53     1526.35    177.76 o 
  -3   4  15     1432.02     1770.86    263.59 o 
  -2   4  15     1710.30     1753.47    162.22 o 
  -1   4  15      125.79      509.51    139.90 o 
   0   4  15     1723.94     1502.20    164.21 o 
   1   4  15      476.20      396.63    151.28 o 
   2   4  15      841.82      907.42    408.43 o 
   3   4  15     1866.05     1916.37    282.07 o 
   4   4  15      825.32      591.64    197.37 o 
   5   4  15      914.15      448.69    453.41 o 
   6   4  15      236.97      204.79    174.29 o 
  -8   5  15     4114.39     3960.69    422.16 o 
  -7   5  15       10.41      110.84    177.12 o 
  -6   5  15     5450.97     5581.62    453.27 o 
  -5   5  15     1629.94     1699.47    561.33 o 
  -4   5  15     4407.99     4171.56    369.24 o 
  -3   5  15     4489.57     4500.95    279.48 o 
  -2   5  15      441.41      636.89    190.84 o 
  -1   5  15     4755.24     5655.73    274.99 o 
   0   5  15       66.80      142.64     95.43 o 
   1   5  15     3841.76     4176.97    369.75 o 
   2   5  15      126.87      128.45    135.53 o 
   3   5  15     2562.08     3181.33    352.54 o 
   4   5  15     2343.60     2151.87    317.42 o 
   5   5  15     2122.32     2017.70    327.94 o 
  -8   6  15       36.16      -33.10    185.45 o 
  -7   6  15     4668.33     4879.85    539.24 o 
  -6   6  15      290.37      727.64    214.16 o 
  -5   6  15     3623.70     3925.92    384.09 o 
  -4   6  15     2850.85     2977.11    330.10 o 
  -3   6  15     1674.88     1221.95    215.12 o 
  -2   6  15     5014.43     5692.16    452.07 o 
  -1   6  15      265.06      399.43     98.13 o 
   0   6  15     3600.90     3711.16    340.20 o 
   1   6  15      110.95      -82.34    121.74 o 
   2   6  15     2344.02     2185.97    296.84 o 
   3   6  15     1408.09     1310.03    413.76 o 
   4   6  15     1288.23     1323.63    266.83 o 
   5   6  15     3072.40     3253.09    841.70 o 
  -7   7  15      236.00      388.93    175.59 o 
  -6   7  15     4027.97     4100.55    402.50 o 
  -5   7  15      449.42      454.63    194.79 o 
  -4   7  15     1673.49     1976.07    285.61 o 
  -3   7  15     2152.76     2292.67    290.49 o 
  -2   7  15      729.51      824.82    170.78 o 
  -1   7  15     1878.82     2268.59    223.98 o 
   0   7  15       47.43      192.50    141.30 o 
   1   7  15     2325.85     2708.87    310.20 o 
   2   7  15      486.31      568.14    184.54 o 
   3   7  15     1664.86     1564.53    283.76 o 
   4   7  15     1532.37     1806.54    298.30 o 
  -7   8  15     4422.24     4711.01    471.26 o 
  -6   8  15      740.13      615.58    223.37 o 
  -5   8  15     5499.72     5440.96    472.15 o 
  -4   8  15     3101.41     3306.56    362.75 o 
  -3   8  15     2822.88     3084.08    336.24 o 
  -2   8  15     6104.72     6310.59    444.76 o 
  -1   8  15      341.83      355.31    160.95 o 
   0   8  15     5749.26     5689.18    476.90 o 
   1   8  15       99.30      199.50    284.93 o 
   2   8  15     4322.20     4217.01    392.92 o 
   3   8  15     1425.47     1457.56    272.74 o 
   4   8  15     3876.42     3613.91    541.45 o 
  -6   9  15      489.48      232.39    184.14 o 
  -5   9  15      624.13      457.26    344.07 o 
  -4   9  15     1293.17     1693.84    269.10 o 
  -3   9  15      232.95      428.55    175.71 o 
  -2   9  15      104.42      688.85    190.18 o 
  -1   9  15      847.19      922.66    236.99 o 
   0   9  15       22.54      252.20    169.47 o 
   1   9  15      473.96      494.33    276.46 o 
   2   9  15      254.85      325.68    227.05 o 
  -4  10  15     2237.33     2860.80    364.83 o 
  -3  10  15     2184.61     2072.81    291.76 o 
  -2  10  15     5525.96     5992.09    748.99 o 
  -1  10  15      675.35     1100.82    255.45 o 
   0  10  15     7350.54     6904.99    542.65 o 
   1  10  15      131.34      590.50    324.49 o 
  -8   0  16     2603.05     3114.73    350.87 o 
  -7   0  16     1284.94     1291.10    319.18 o 
  -6   0  16     6845.00     6964.08    441.76 o 
  -5   0  16      194.62      131.41    131.82 o 
  -4   0  16     6054.44     5915.29    562.24 o 
  -3   0  16      151.89      -52.97    170.99 o 
  -2   0  16     7865.48     7695.09    455.07 o 
  -1   0  16     2214.96     2566.83    262.49 o 
   0   0  16     4018.00     3591.18    485.67 o 
   1   0  16     8566.87     7184.26    699.94 o 
   2   0  16     1751.60     1428.76    347.54 o 
   3   0  16     9013.89     9035.00    836.42 o 
   4   0  16      170.65      323.74    271.16 o 
   5   0  16     4228.61     4431.26    637.46 o 
  -8   1  16        5.91      228.71    137.99 o 
  -7   1  16      147.96       96.38    115.39 o 
  -6   1  16        1.55      184.74    169.30 o 
  -5   1  16       84.75      323.85     94.85 o 
  -4   1  16       46.04      155.74     87.95 o 
  -3   1  16      151.59      -11.94     98.72 o 
  -2   1  16      118.08      277.68    107.28 o 
  -1   1  16       23.01       -2.09    110.37 o 
   0   1  16      183.95      390.21    169.36 o 
   1   1  16      235.07      356.64    153.17 o 
   2   1  16       36.87        8.19    149.82 o 
   3   1  16       55.71      218.80    176.41 o 
   4   1  16       89.63      185.69    181.65 o 
   5   1  16       47.69      480.06    232.02 o 
  -8   2  16     2961.21     2674.00    356.73 o 
  -7   2  16     1726.28     1444.82    255.37 o 
  -6   2  16     4954.86     4943.07    501.62 o 
  -5   2  16      120.00       66.14    101.93 o 
  -4   2  16     7119.57     6801.61    362.96 o 
  -3   2  16       27.36      180.01    107.96 o 
  -2   2  16     6873.61     6685.88    416.92 o 
  -1   2  16     3047.44     3001.14    236.28 o 
   0   2  16     5281.72     4772.50    398.55 o 
   1   2  16     6300.03     6137.39    456.56 o 
   2   2  16     1622.01     1200.15    246.40 o 
   3   2  16     7330.22     6922.35    522.66 o 
   4   2  16       67.95      299.66    185.78 o 
   5   2  16     7652.49     7954.43    595.95 o 
  -8   3  16      214.46      330.90    169.94 o 
  -7   3  16      848.55     1041.58    233.56 o 
  -6   3  16       23.53      510.71    185.30 o 
  -5   3  16     1406.75     1503.85    264.18 o 
  -4   3  16       22.51      413.91    223.10 o 
  -3   3  16     1055.11      788.07    123.52 o 
  -2   3  16      277.20      595.31    131.72 o 
  -1   3  16     1260.41     1110.84    221.06 o 
   0   3  16       51.01      352.24    270.05 o 
   1   3  16      180.24      428.81    186.29 o 
   2   3  16     1916.91     1632.97    268.78 o 
   3   3  16      232.47      424.37    173.85 o 
   4   3  16      763.30      733.75    227.23 o 
   5   3  16       25.55      117.15    173.78 o 
  -8   4  16     1429.63     2649.25    357.97 o 
  -7   4  16     2049.60     1759.57    329.67 o 
  -6   4  16     4200.97     3528.14    487.66 o 
  -5   4  16      931.97      833.34    198.60 o 
  -4   4  16     6288.28     6657.05    497.92 o 
  -3   4  16      223.04      399.69    106.36 o 
  -2   4  16     5318.58     5503.39    369.89 o 
  -1   4  16     1492.87     1554.78    243.85 o 
   0   4  16     3849.47     3664.68    353.83 o 
   1   4  16     3049.72     3524.11    363.47 o 
   2   4  16     1390.54     1626.92    269.07 o 
   3   4  16     5508.93     5591.69    550.26 o 
   4   4  16        2.96      -70.11    174.26 o 
  -7   5  16     2047.19     1927.71    311.21 o 
  -6   5  16      388.97      447.40    177.07 o 
  -5   5  16     2304.40     2614.45    325.99 o 
  -4   5  16       84.41      471.19    159.46 o 
  -3   5  16     3285.55     3044.63    267.57 o 
  -2   5  16      453.00      763.22    166.91 o 
  -1   5  16     2234.39     2053.63    446.56 o 
   0   5  16     1559.41     1308.07    217.62 o 
   1   5  16     2188.76     1641.19    382.79 o 
   2   5  16     1196.78     1294.53    270.75 o 
   3   5  16       14.61      298.22    158.68 o 
   4   5  16     3940.44     4135.34    449.65 o 
  -6   6  16     2248.25     2050.04    314.05 o 
  -5   6  16      282.93      316.46    214.18 o 
  -4   6  16     4122.81     4555.27    413.82 o 
  -3   6  16       11.50      100.56    127.57 o 
  -2   6  16     2476.03     2128.31    232.20 o 
  -1   6  16      591.29      217.39    232.60 o 
   0   6  16     2286.32     2182.01    457.91 o 
   1   6  16     2372.92     2579.14    712.66 o 
   2   6  16     1252.99      948.92    208.22 o 
   3   6  16     1480.71     1928.26    306.71 o 
  -6   7  16     1004.19     1224.89    268.08 o 
  -5   7  16     3886.35     4514.00    439.79 o 
  -4   7  16       23.76      153.07    139.97 o 
  -3   7  16     3142.85     3077.78    455.08 o 
  -2   7  16     1505.88     1151.16    231.23 o 
  -1   7  16     3829.13     4130.59    420.78 o 
   0   7  16     1756.00     1874.68    470.55 o 
   1   7  16     1683.10     1506.02    419.95 o 
   2   7  16     3082.67     3282.59    562.51 o 
  -4   8  16     2002.13     2392.12    423.41 o 
  -3   8  16        3.77       28.28    162.85 o 
  -2   8  16     1615.70     1220.71    268.39 o 
  -1   8  16      261.42      355.39    205.92 o 
   0   8  16      922.39      449.72    243.90 o 
   1   8  16      828.62      980.11    343.10 o 
  -2   9  16      999.40      988.40    275.66 o 
  -1   9  16     3701.82     3818.82    546.72 o 
  -7   1  17     6639.90     5797.37    466.28 o 
  -6   1  17     1077.36     1103.24    186.76 o 
  -5   1  17     3827.72     3279.54    259.28 o 
  -4   1  17     3522.77     3062.42    252.15 o 
  -3   1  17     2302.75     2025.44    280.18 o 
  -2   1  17     8648.86     8808.23    353.33 o 
  -1   1  17      373.80      384.99    170.90 o 
   0   1  17     8763.21     8582.58    544.89 o 
   1   1  17      589.14      417.10    177.84 o 
   2   1  17     7234.94     7166.00    531.39 o 
   3   1  17     2399.74     2373.89    337.12 o 
  -6   2  17      447.31      535.83    159.17 o 
  -5   2  17      360.93      437.33    134.71 o 
  -4   2  17      839.04      845.00    151.58 o 
  -3   2  17      265.41      448.73    120.93 o 
  -2   2  17      191.02      579.43    416.23 o 
  -1   2  17      659.88      301.17    148.87 o 
   0   2  17       13.17      641.94    263.31 o 
   1   2  17      954.30      661.38    185.91 o 
   2   2  17      370.33     1232.44    253.75 o 
   3   2  17      481.50      -60.07    179.58 o 
  -6   3  17      511.44      810.71    200.58 o 
  -5   3  17     3356.28     2734.94    264.89 o 
  -4   3  17     3743.55     3530.69    357.39 o 
  -3   3  17     1532.25     1043.61    217.48 o 
  -2   3  17     5139.87     4805.86    728.90 o 
  -1   3  17      129.21      112.41    127.21 o 
   0   3  17     7377.84     7823.49    517.26 o 
   1   3  17      157.71      477.44    194.92 o 
   2   3  17     5204.27     4629.87    441.35 o 
   3   3  17     2380.13     2127.21    390.60 o 
  -6   4  17     2513.83     2074.40    300.04 o 
  -5   4  17      297.29      306.52    335.88 o 
  -4   4  17     1221.32     1627.62    206.35 o 
  -3   4  17     1412.67     1229.43    187.01 o 
  -2   4  17      363.27      985.66    335.79 o 
  -1   4  17     1310.23     1456.09    239.67 o 
   0   4  17       13.38      188.72    183.41 o 
   1   4  17     2086.70     2048.56    391.40 o 
   2   4  17      811.77      527.62    335.54 o 
  -5   5  17     1825.78     1474.12    260.86 o 
  -4   5  17     2339.77     2474.79    256.45 o 
  -3   5  17      499.33      700.05    166.64 o 
  -2   5  17     4579.67     4876.42    633.82 o 
  -1   5  17      183.40      715.90    341.99 o 
   0   5  17     3726.12     3533.46    561.62 o 
   1   5  17      322.38      581.69    337.42 o 
  -4   6  17     1938.41     1956.02    299.48 o 
  -3   6  17     1374.51     1211.36    656.31 o 
  -2   6  17      150.42      108.62    158.13 o 
  -1   6  17     3516.71     4004.47    602.18 o 
   0   6  17       47.29      289.79    282.05 o 
  -4   0  18       17.21      246.11    158.33 o 
  -3   0  18     4875.29     5702.41    612.65 o 
  -2   0  18     1092.05      960.58    289.94 o 
  -1   0  18     4379.66     3706.76    540.43 o 
   0   0  18     3692.53     2924.66    500.46 o 
  -4   1  18      414.87      313.98    132.02 o 
  -3   1  18      256.45      178.67    354.30 o 
  -2   1  18        8.73       88.91    158.30 o 
  -1   1  18       31.24      141.36    237.17 o 
   0   1  18      218.38      495.36    350.60 o 
  -3   2  18     4258.24     3263.16    498.97 o 
  -2   2  18     1196.84     1104.76    225.98 o 
  -1   2  18     3444.32     3331.92    366.49 o 
   0   2  18     5606.69     5202.25    457.28 o 
  -2   3  18     1180.49     1569.57    401.00 o 
                                                 
